# Supplementary material for: SynapsEM: Computer-Assisted Synapse Morphometry
Source: Front Synaptic Neurosci. 2020 Dec 18;12:584549. doi: 10.3389/fnsyn.2020.584549 (PMC7775558; doi:10.3389/fnsyn.2020.584549)
Supplement: Supplementary file 1 [file Table_1.XLSX]

## Sheet: Sheet1
Supplementary Table 1: An example table, showing the distribution of synaptic vesicles from 10 images used in this study. The distance is binned by 50 nm in this case. This table can be accessed in Matlab by clicking "example", vesicle_distribution, and all_SV. Note that the table in Matlab is not annotated like it is in this table - only the values in the shaded area appear in the Matlab table. …
column 1	column 2	column 3	column 4	column 5	column 6	column 7	column 8		column (6+n)
Distance from the active zone membrane (nm), binned by 50 nm	mean	median	sem	sum from all images	normalized abundance	numbers at each bin in image #1	numbers at each bin in image #2	…	numbers at each bin in image #n
0	2	0.942809	0.632456	20	0.0341297	3	3	…	1
50	4.9	2.99815	1.54952	49	0.0836177	1	8	…	3
100	7.6	4.64758	2.40333	76	0.129693	5	10	…	4
150	8.5	4.88194	2.68794	85	0.145051	4	18	…	7
200	8.7	3.093	2.75118	87	0.148464	3	13	…	7
250	6.9	2.64365	2.18197	69	0.117747	5	11	…	4
300	6.2	3.32666	1.96061	62	0.105802	3	11	…	6
350	4.6	3.65756	1.45465	46	0.0784983	2	11	…	2
400	2.9	2.72641	0.917061	29	0.0494881	3	10	…	1
450	1.7	3.19896	0.537587	17	0.0290102	2	10	…	0
500	1.2	2.52982	0.379473	12	0.0204778	0	8	…	0
550	0.8	2.52982	0.252982	8	0.0136519	0	8	…	0
600	0.8	2.20101	0.252982	8	0.0136519	0	7	…	0
650	0.9	1.72884	0.284605	9	0.0153584	0	5	…	0
700	0.5	0.971825	0.158114	5	0.00853242	0	3	…	0
750	0.3	0.674949	0.0948683	3	0.00511945	0	2	…	0
800	0.1	0.316228	0.0316228	1	0.00170648	0	0	…	0
850	0	0	0	0	0	0	0	…	0
900	0	0	0	0	0	0	0	…	0
950	0	0	0	0	0	0	0	…	0
1000	0	0	0	0	0	0	0	…	0
>1001	0	0	0	0	0	0	0	…	0
