# Supplementary material for: SynapsEM: Computer-Assisted Synapse Morphometry
Source: Front Synaptic Neurosci. 2020 Dec 18;12:584549. doi: 10.3389/fnsyn.2020.584549 (PMC7775558; doi:10.3389/fnsyn.2020.584549)
Supplement: Supplementary file 2 [file Table_2.XLSX]

## Sheet: Sheet1
Supplementary Table 2: An example table, showing the numbers of structures in different domains of synapses. This table can be accessed in Matlab by clicking "example" and then vesicle_number. Note that the table in Matlab is not annotated like it is in this table - only the values in the area shaded in gray appear in the Matlab table. This table can be used to decode what each column and row rep…
			column 1	column 2	column 3	column 4	column 5	column 6	column 7	column 8	…	column (6+n)
row number in the Matlab table (vesicle_number)	descriptions	avtive zone = within 30 nm of the active zone membrane, periactive zone = outside the active zone but within 30 nm of the plasma membrane	mean	median	standard deviation	sem	normality test (mean-median)/std	numbers at each bin in image #1	numbers at each bin in image #2	numbers at each bin in image #3	…	numbers at each bin in image #n
1	active zone length (nm)		514.716	371.291	324.215	102.526	0.442375	383.527	243.539	266.374	…	539.145
2	number of docked synaptic vesicles	active zone	2	2	0.942809	0.298142	0	3	3	1	…	1
3	number of tethered synaptic vesicles	active zone	2.2	2	1.61933	0.512076	0.123508	0	3	2	…	2
4	number of all other synaptic vesicles (not docked, not tethered) within 30 nm of the membrane	active zone	0.8	0.5	1.22927	0.38873	0.244047	0	1	0	…	1
5	number of all synaptic within 30 nm of the membrane	active zone	5	3.5	2.82843	0.894427	0.53033	3	7	3	…	4
6	number of dense-core vesicles	active zone	0	0	0	0	NaN	0	0	0	…	0
7	number of docked dense-core vesicles	active zone	0	0	0	0	NaN	0	0	0	…	0
8	number of large vesicles	active zone	0	0	0	0	NaN	0	0	0	…	0
9	number of clathrin-coated vesicles	active zone	0	0	0	0	NaN	0	0	0	…	0
10	number of ferritin+ docked synaptic vesicles	active zone	0	0	0	0	NaN	0	0	0	…	0
11	number of ferritin+ tethered synaptic vesicles	active zone	0	0	0	0	NaN	0	0	0	…	0
12	number of all ferritin+ synaptic vesicles within 30 nm of the membrane	active zone	0	0	0	0	NaN	0	0	0	…	0
13	number of ferritin+ large vesicles	active zone	0	0	0	0	NaN	0	0	0	…	0
14	number of ferritin+ clathrin-coated vesicles	active zone	0	0	0	0	NaN	0	0	0	…	0
15	number of docked synaptic vesicles	periactive zone	0	0	0	0	NaN	0	0	0	…	0
16	number of tethered synaptic vesicles	periactive zone	0	0	0	0	NaN	0	0	0	…	0
17	number of all other synaptic vesicles (not docked, not tethered) within 30 nm of the membrane	periactive zone	0	0	0	0	NaN	0	0	0	…	0
18	number of all synaptic within 30 nm of the membrane	periactive zone	0	0	0	0	NaN	0	0	0	…	0
19	number of dense-core vesicles	periactive zone	0	0	0	0	NaN	0	0	0	…	0
20	number of docked dense-core vesicles	periactive zone	0	0	0	0	NaN	0	0	0	…	0
21	number of large vesicles	periactive zone	0	0	0	0	NaN	0	0	0	…	0
22	number of clathrin-coated vesicles	periactive zone	0	0	0	0	NaN	0	0	0	…	0
23	number of ferritin+ docked synaptic vesicles	periactive zone	0	0	0	0	NaN	0	0	0	…	0
24	number of ferritin+ tethered synaptic vesicles	periactive zone	0	0	0	0	NaN	0	0	0	…	0
25	number of all ferritin+ synaptic vesicles within 30 nm of the membrane	periactive zone	0	0	0	0	NaN	0	0	0	…	0
26	number of ferritin+ large vesicles	periactive zone	0	0	0	0	NaN	0	0	0	…	0
27	number of ferritin+ clathrin-coated vesicles	periactive zone	0	0	0	0	NaN	0	0	0	…	0
28	number of docked synaptic vesicles	total in the terminal	2	2	0.942809	0.298142	0	3	3	1	…	1
29	number of tethered synaptic vesicles	total in the terminal	2.5	2	2.01384	0.636832	0.248282	0	5	2	…	2
30	number of all other synaptic vesicles (not docked, not tethered)	total in the terminal	54.1	47	30.0609	9.50608	0.236187	28	130	58	…	40
31	number of all synaptic vesicles	total in the terminal	58.6	51	31.8964	10.0865	0.238272	31	138	61	…	43
32	number of dense-core vesicles	total in the terminal	0.2	0	0.421637	0.133333	0.474342	0	0	0	…	1
33	number of docked dense-core vesicles	total in the terminal	0	0	0	0	NaN	0	0	0	…	0
34	number of large vesicles	total in the terminal	0.4	0	0.966092	0.305505	0.414039	0	0	0	…	0
35	number of clathrin-coated vesicles	total in the terminal	0.1	0	0.316228	0.1	0.316228	0	0	0	…	0
36	number of ferritin+ docked synaptic vesicles	total in the terminal	0	0	0	0	NaN	0	0	0	…	0
37	number of ferritin+ tethered synaptic vesicles	total in the terminal	0	0	0	0	NaN	0	0	0	…	0
38	number of all ferritin+ synaptic vesicles	total in the terminal	0	0	0	0	NaN	0	0	0	…	0
39	number of ferritin+ large vesicles	total in the terminal	0	0	0	0	NaN	0	0	0	…	0
40	number of ferritin+ clathrin-coated vesicles	total in the terminal	0	0	0	0	NaN	0	0	0	…	0
41	number of pits	active zone	0	0	0	0	NaN	0	0	0	…	0
42	number of pits	periactive zone	0	0	0	0	NaN	0	0	0	…	0
43	number of pits	total in the terminal	0	0	0	0	NaN	0	0	0	…	0
44	number of clathrin-coated pits	active zone	0	0	0	0	NaN	0	0	0	…	0
45	number of clathrin-coated pits	periactive zone	0	0	0	0	NaN	0	0	0	…	0
46	number of clathrin-coated pits	total in the terminal	0	0	0	0	NaN	0	0	0	…	0
47	number of ferritin+ pits	active zone	0	0	0	0	NaN	0	0	0	…	0
48	number of ferritin+ pits	periactive zone	0	0	0	0	NaN	0	0	0	…	0
49	number of ferritin+ pits	total in the terminal	0	0	0	0	NaN	0	0	0	…	0
50	number of ferritin+ clathrin-coated pits	active zone	0	0	0	0	NaN	0	0	0	…	0
51	number of ferritin+ clathrin-coated pits	periactive zone	0	0	0	0	NaN	0	0	0	…	0
52	number of ferritin+ clathrin-coated pits	total in the terminal	0	0	0	0	NaN	0	0	0	…	0
53	number of buds on endosomes	total in the terminal	0	0	0	0	NaN	0	0	0	…	0
54	number of buds on endosomes that contain ferritin	total in the terminal	0	0	0	0	NaN	0	0	0	…	0
55	number of endosomes	total in the terminal	0.4	0	0.966092	0.305505	0.414039	0	0	0	…	0
56	number of ferritin+ endosomes	total in the terminal	0	0	0	0	NaN	0	0	0	…	0
57	number of particles	total in the terminal	0	0	0	0	NaN	0	0	0	…	0
58	number of endosomes	total in the terminal	0.4	0	0.966092	0.305505	0.414039	0	0	0	…	0
59	number of ferritin+ endosomes	total in the terminal	0	0	0	0	NaN	0	0	0	…	0
