# Supplementary material for: SynapsEM: Computer-Assisted Synapse Morphometry
Source: Front Synaptic Neurosci. 2020 Dec 18;12:584549. doi: 10.3389/fnsyn.2020.584549 (PMC7775558; doi:10.3389/fnsyn.2020.584549)
Supplement: Supplementary file 4 [file Data_Sheet_2.ZIP]

Archive with 270 entries (264 files):
- c_elegans_reconstructed_bouton_analysis/
- __MACOSX/._c_elegans_reconstructed_bouton_analysis
- c_elegans_reconstructed_bouton_analysis/c_elegans_bouton_analysis.mat
- __MACOSX/c_elegans_reconstructed_bouton_analysis/._c_elegans_bouton_analysis.mat
- c_elegans_reconstructed_bouton_analysis/.DS_Store
- __MACOSX/c_elegans_reconstructed_bouton_analysis/._.DS_Store
- c_elegans_reconstructed_bouton_analysis/syn1/
- __MACOSX/c_elegans_reconstructed_bouton_analysis/._syn1
- c_elegans_reconstructed_bouton_analysis/syn5/
- __MACOSX/c_elegans_reconstructed_bouton_analysis/._syn5
- c_elegans_reconstructed_bouton_analysis/syn2/
- __MACOSX/c_elegans_reconstructed_bouton_analysis/._syn2
- c_elegans_reconstructed_bouton_analysis/syn3/
- __MACOSX/c_elegans_reconstructed_bouton_analysis/._syn3
- c_elegans_reconstructed_bouton_analysis/syn4/
- __MACOSX/c_elegans_reconstructed_bouton_analysis/._syn4
- c_elegans_reconstructed_bouton_analysis/syn1/new_slice-013.txt
- __MACOSX/c_elegans_reconstructed_bouton_analysis/syn1/._new_slice-013.txt
- c_elegans_reconstructed_bouton_analysis/syn1/new_slice-007.txt
- __MACOSX/c_elegans_reconstructed_bouton_analysis/syn1/._new_slice-007.txt
- c_elegans_reconstructed_bouton_analysis/syn1/new_slice-006.txt
- __MACOSX/c_elegans_reconstructed_bouton_analysis/syn1/._new_slice-006.txt
- c_elegans_reconstructed_bouton_analysis/syn1/new_slice-012.txt
- __MACOSX/c_elegans_reconstructed_bouton_analysis/syn1/._new_slice-012.txt
- c_elegans_reconstructed_bouton_analysis/syn1/new_slice-004.txt
- __MACOSX/c_elegans_reconstructed_bouton_analysis/syn1/._new_slice-004.txt
- c_elegans_reconstructed_bouton_analysis/syn1/new_slice-010.txt
- __MACOSX/c_elegans_reconstructed_bouton_analysis/syn1/._new_slice-010.txt
- c_elegans_reconstructed_bouton_analysis/syn1/new_slice-011.txt
- __MACOSX/c_elegans_reconstructed_bouton_analysis/syn1/._new_slice-011.txt
- c_elegans_reconstructed_bouton_analysis/syn1/new_slice-005.txt
- __MACOSX/c_elegans_reconstructed_bouton_analysis/syn1/._new_slice-005.txt
- c_elegans_reconstructed_bouton_analysis/syn1/new_slice-001.txt
- __MACOSX/c_elegans_reconstructed_bouton_analysis/syn1/._new_slice-001.txt
- c_elegans_reconstructed_bouton_analysis/syn1/new_slice-015.txt
- __MACOSX/c_elegans_reconstructed_bouton_analysis/syn1/._new_slice-015.txt
- c_elegans_reconstructed_bouton_analysis/syn1/new_slice-029.txt
- __MACOSX/c_elegans_reconstructed_bouton_analysis/syn1/._new_slice-029.txt
- c_elegans_reconstructed_bouton_analysis/syn1/new_slice-028.txt
- __MACOSX/c_elegans_reconstructed_bouton_analysis/syn1/._new_slice-028.txt
- c_elegans_reconstructed_bouton_analysis/syn1/new_slice-014.txt
- __MACOSX/c_elegans_reconstructed_bouton_analysis/syn1/._new_slice-014.txt
- c_elegans_reconstructed_bouton_analysis/syn1/new_slice-000.txt
- __MACOSX/c_elegans_reconstructed_bouton_analysis/syn1/._new_slice-000.txt
- c_elegans_reconstructed_bouton_analysis/syn1/new_slice-016.txt
- __MACOSX/c_elegans_reconstructed_bouton_analysis/syn1/._new_slice-016.txt
- c_elegans_reconstructed_bouton_analysis/syn1/new_slice-002.txt
- __MACOSX/c_elegans_reconstructed_bouton_analysis/syn1/._new_slice-002.txt
- c_elegans_reconstructed_bouton_analysis/syn1/new_slice-003.txt
- __MACOSX/c_elegans_reconstructed_bouton_analysis/syn1/._new_slice-003.txt
- c_elegans_reconstructed_bouton_analysis/syn1/new_slice-017.txt
- __MACOSX/c_elegans_reconstructed_bouton_analysis/syn1/._new_slice-017.txt
- c_elegans_reconstructed_bouton_analysis/syn1/new_slice-032.txt
- __MACOSX/c_elegans_reconstructed_bouton_analysis/syn1/._new_slice-032.txt
- c_elegans_reconstructed_bouton_analysis/syn1/new_slice-026.txt
- __MACOSX/c_elegans_reconstructed_bouton_analysis/syn1/._new_slice-026.txt
- c_elegans_reconstructed_bouton_analysis/syn1/new_slice-027.txt
- __MACOSX/c_elegans_reconstructed_bouton_analysis/syn1/._new_slice-027.txt
- c_elegans_reconstructed_bouton_analysis/syn1/new_slice-033.txt
- __MACOSX/c_elegans_reconstructed_bouton_analysis/syn1/._new_slice-033.txt
- c_elegans_reconstructed_bouton_analysis/syn1/new_slice-019.txt
- __MACOSX/c_elegans_reconstructed_bouton_analysis/syn1/._new_slice-019.txt
- c_elegans_reconstructed_bouton_analysis/syn1/new_slice-025.txt
- __MACOSX/c_elegans_reconstructed_bouton_analysis/syn1/._new_slice-025.txt
- c_elegans_reconstructed_bouton_analysis/syn1/new_slice-031.txt
- __MACOSX/c_elegans_reconstructed_bouton_analysis/syn1/._new_slice-031.txt
- c_elegans_reconstructed_bouton_analysis/syn1/new_slice-030.txt
- __MACOSX/c_elegans_reconstructed_bouton_analysis/syn1/._new_slice-030.txt
- c_elegans_reconstructed_bouton_analysis/syn1/new_slice-024.txt
- __MACOSX/c_elegans_reconstructed_bouton_analysis/syn1/._new_slice-024.txt
- c_elegans_reconstructed_bouton_analysis/syn1/new_slice-018.txt
- __MACOSX/c_elegans_reconstructed_bouton_analysis/syn1/._new_slice-018.txt
- c_elegans_reconstructed_bouton_analysis/syn1/new_slice-020.txt
- __MACOSX/c_elegans_reconstructed_bouton_analysis/syn1/._new_slice-020.txt
- c_elegans_reconstructed_bouton_analysis/syn1/new_slice-034.txt
- __MACOSX/c_elegans_reconstructed_bouton_analysis/syn1/._new_slice-034.txt
- c_elegans_reconstructed_bouton_analysis/syn1/new_slice-008.txt
- __MACOSX/c_elegans_reconstructed_bouton_analysis/syn1/._new_slice-008.txt
- c_elegans_reconstructed_bouton_analysis/syn1/new_slice-009.txt
- __MACOSX/c_elegans_reconstructed_bouton_analysis/syn1/._new_slice-009.txt
- c_elegans_reconstructed_bouton_analysis/syn1/new_slice-021.txt
- __MACOSX/c_elegans_reconstructed_bouton_analysis/syn1/._new_slice-021.txt
- c_elegans_reconstructed_bouton_analysis/syn1/new_slice-023.txt
- __MACOSX/c_elegans_reconstructed_bouton_analysis/syn1/._new_slice-023.txt
- c_elegans_reconstructed_bouton_analysis/syn1/new_slice-022.txt
- __MACOSX/c_elegans_reconstructed_bouton_analysis/syn1/._new_slice-022.txt
- c_elegans_reconstructed_bouton_analysis/syn5/.DS_Store
- __MACOSX/c_elegans_reconstructed_bouton_analysis/syn5/._.DS_Store
- c_elegans_reconstructed_bouton_analysis/syn5/new_slice-013.txt
- __MACOSX/c_elegans_reconstructed_bouton_analysis/syn5/._new_slice-013.txt
- c_elegans_reconstructed_bouton_analysis/syn5/new_slice-007.txt
- __MACOSX/c_elegans_reconstructed_bouton_analysis/syn5/._new_slice-007.txt
- c_elegans_reconstructed_bouton_analysis/syn5/new_slice-006.txt
- __MACOSX/c_elegans_reconstructed_bouton_analysis/syn5/._new_slice-006.txt
- c_elegans_reconstructed_bouton_analysis/syn5/new_slice-012.txt
- __MACOSX/c_elegans_reconstructed_bouton_analysis/syn5/._new_slice-012.txt
- c_elegans_reconstructed_bouton_analysis/syn5/new_slice-004.txt
- __MACOSX/c_elegans_reconstructed_bouton_analysis/syn5/._new_slice-004.txt
- c_elegans_reconstructed_bouton_analysis/syn5/new_slice-010.txt
- __MACOSX/c_elegans_reconstructed_bouton_analysis/syn5/._new_slice-010.txt
- c_elegans_reconstructed_bouton_analysis/syn5/new_slice-011.txt
- __MACOSX/c_elegans_reconstructed_bouton_analysis/syn5/._new_slice-011.txt
- c_elegans_reconstructed_bouton_analysis/syn5/new_slice-005.txt
- __MACOSX/c_elegans_reconstructed_bouton_analysis/syn5/._new_slice-005.txt
- c_elegans_reconstructed_bouton_analysis/syn5/new_slice-001.txt
- __MACOSX/c_elegans_reconstructed_bouton_analysis/syn5/._new_slice-001.txt
- c_elegans_reconstructed_bouton_analysis/syn5/new_slice-015.txt
- __MACOSX/c_elegans_reconstructed_bouton_analysis/syn5/._new_slice-015.txt
- c_elegans_reconstructed_bouton_analysis/syn5/new_slice-014.txt
- __MACOSX/c_elegans_reconstructed_bouton_analysis/syn5/._new_slice-014.txt
- c_elegans_reconstructed_bouton_analysis/syn5/new_slice-000.txt
- __MACOSX/c_elegans_reconstructed_bouton_analysis/syn5/._new_slice-000.txt
- c_elegans_reconstructed_bouton_analysis/syn5/new_slice-016.txt
- __MACOSX/c_elegans_reconstructed_bouton_analysis/syn5/._new_slice-016.txt
- c_elegans_reconstructed_bouton_analysis/syn5/new_slice-002.txt
- __MACOSX/c_elegans_reconstructed_bouton_analysis/syn5/._new_slice-002.txt
- c_elegans_reconstructed_bouton_analysis/syn5/new_slice-003.txt
- __MACOSX/c_elegans_reconstructed_bouton_analysis/syn5/._new_slice-003.txt
- c_elegans_reconstructed_bouton_analysis/syn5/new_slice-017.txt
- __MACOSX/c_elegans_reconstructed_bouton_analysis/syn5/._new_slice-017.txt
- c_elegans_reconstructed_bouton_analysis/syn5/new_slice-019.txt
- __MACOSX/c_elegans_reconstructed_bouton_analysis/syn5/._new_slice-019.txt
- c_elegans_reconstructed_bouton_analysis/syn5/new_slice-024.txt
- __MACOSX/c_elegans_reconstructed_bouton_analysis/syn5/._new_slice-024.txt
- c_elegans_reconstructed_bouton_analysis/syn5/new_slice-018.txt
- __MACOSX/c_elegans_reconstructed_bouton_analysis/syn5/._new_slice-018.txt
- c_elegans_reconstructed_bouton_analysis/syn5/new_slice-020.txt
- __MACOSX/c_elegans_reconstructed_bouton_analysis/syn5/._new_slice-020.txt
- c_elegans_reconstructed_bouton_analysis/syn5/new_slice-008.txt
- __MACOSX/c_elegans_reconstructed_bouton_analysis/syn5/._new_slice-008.txt
- c_elegans_reconstructed_bouton_analysis/syn5/new_slice-009.txt
- __MACOSX/c_elegans_reconstructed_bouton_analysis/syn5/._new_slice-009.txt
- c_elegans_reconstructed_bouton_analysis/syn5/new_slice-021.txt
- __MACOSX/c_elegans_reconstructed_bouton_analysis/syn5/._new_slice-021.txt
- c_elegans_reconstructed_bouton_analysis/syn5/new_slice-023.txt
- __MACOSX/c_elegans_reconstructed_bouton_analysis/syn5/._new_slice-023.txt
- c_elegans_reconstructed_bouton_analysis/syn5/new_slice-022.txt
- __MACOSX/c_elegans_reconstructed_bouton_analysis/syn5/._new_slice-022.txt
- c_elegans_reconstructed_bouton_analysis/syn2/new_slice-049.txt
- __MACOSX/c_elegans_reconstructed_bouton_analysis/syn2/._new_slice-049.txt
- c_elegans_reconstructed_bouton_analysis/syn2/new_slice-048.txt
- __MACOSX/c_elegans_reconstructed_bouton_analysis/syn2/._new_slice-048.txt
- c_elegans_reconstructed_bouton_analysis/syn2/new_slice-038.txt
- __MACOSX/c_elegans_reconstructed_bouton_analysis/syn2/._new_slice-038.txt
- c_elegans_reconstructed_bouton_analysis/syn2/new_slice-039.txt
- __MACOSX/c_elegans_reconstructed_bouton_analysis/syn2/._new_slice-039.txt
- c_elegans_reconstructed_bouton_analysis/syn2/new_slice-035.txt
- __MACOSX/c_elegans_reconstructed_bouton_analysis/syn2/._new_slice-035.txt
- c_elegans_reconstructed_bouton_analysis/syn2/new_slice-037.txt
- __MACOSX/c_elegans_reconstructed_bouton_analysis/syn2/._new_slice-037.txt
- c_elegans_reconstructed_bouton_analysis/syn2/new_slice-036.txt
- __MACOSX/c_elegans_reconstructed_bouton_analysis/syn2/._new_slice-036.txt
- c_elegans_reconstructed_bouton_analysis/syn2/new_slice-051.txt
- __MACOSX/c_elegans_reconstructed_bouton_analysis/syn2/._new_slice-051.txt
- c_elegans_reconstructed_bouton_analysis/syn2/new_slice-045.txt
- __MACOSX/c_elegans_reconstructed_bouton_analysis/syn2/._new_slice-045.txt
- c_elegans_reconstructed_bouton_analysis/syn2/new_slice-044.txt
- __MACOSX/c_elegans_reconstructed_bouton_analysis/syn2/._new_slice-044.txt
- c_elegans_reconstructed_bouton_analysis/syn2/new_slice-050.txt
- __MACOSX/c_elegans_reconstructed_bouton_analysis/syn2/._new_slice-050.txt
- c_elegans_reconstructed_bouton_analysis/syn2/new_slice-046.txt
- __MACOSX/c_elegans_reconstructed_bouton_analysis/syn2/._new_slice-046.txt
- c_elegans_reconstructed_bouton_analysis/syn2/new_slice-052.txt
- __MACOSX/c_elegans_reconstructed_bouton_analysis/syn2/._new_slice-052.txt
- c_elegans_reconstructed_bouton_analysis/syn2/new_slice-047.txt
- __MACOSX/c_elegans_reconstructed_bouton_analysis/syn2/._new_slice-047.txt
- c_elegans_reconstructed_bouton_analysis/syn2/new_slice-043.txt
- __MACOSX/c_elegans_reconstructed_bouton_analysis/syn2/._new_slice-043.txt
- c_elegans_reconstructed_bouton_analysis/syn2/new_slice-042.txt
- __MACOSX/c_elegans_reconstructed_bouton_analysis/syn2/._new_slice-042.txt
- c_elegans_reconstructed_bouton_analysis/syn2/new_slice-040.txt
- __MACOSX/c_elegans_reconstructed_bouton_analysis/syn2/._new_slice-040.txt
- c_elegans_reconstructed_bouton_analysis/syn2/new_slice-041.txt
- __MACOSX/c_elegans_reconstructed_bouton_analysis/syn2/._new_slice-041.txt
- c_elegans_reconstructed_bouton_analysis/syn3/new_slice-013.txt
- __MACOSX/c_elegans_reconstructed_bouton_analysis/syn3/._new_slice-013.txt
- c_elegans_reconstructed_bouton_analysis/syn3/new_slice-007.txt
- __MACOSX/c_elegans_reconstructed_bouton_analysis/syn3/._new_slice-007.txt
- c_elegans_reconstructed_bouton_analysis/syn3/new_slice-006.txt
- __MACOSX/c_elegans_reconstructed_bouton_analysis/syn3/._new_slice-006.txt
- c_elegans_reconstructed_bouton_analysis/syn3/new_slice-012.txt
- __MACOSX/c_elegans_reconstructed_bouton_analysis/syn3/._new_slice-012.txt
- c_elegans_reconstructed_bouton_analysis/syn3/new_slice-004.txt
- __MACOSX/c_elegans_reconstructed_bouton_analysis/syn3/._new_slice-004.txt
- c_elegans_reconstructed_bouton_analysis/syn3/new_slice-010.txt
- __MACOSX/c_elegans_reconstructed_bouton_analysis/syn3/._new_slice-010.txt
- c_elegans_reconstructed_bouton_analysis/syn3/new_slice-011.txt
- __MACOSX/c_elegans_reconstructed_bouton_analysis/syn3/._new_slice-011.txt
- c_elegans_reconstructed_bouton_analysis/syn3/new_slice-005.txt
- __MACOSX/c_elegans_reconstructed_bouton_analysis/syn3/._new_slice-005.txt
- c_elegans_reconstructed_bouton_analysis/syn3/new_slice-001.txt
- __MACOSX/c_elegans_reconstructed_bouton_analysis/syn3/._new_slice-001.txt
- c_elegans_reconstructed_bouton_analysis/syn3/new_slice-015.txt
- __MACOSX/c_elegans_reconstructed_bouton_analysis/syn3/._new_slice-015.txt
- c_elegans_reconstructed_bouton_analysis/syn3/new_slice-014.txt
- __MACOSX/c_elegans_reconstructed_bouton_analysis/syn3/._new_slice-014.txt
- c_elegans_reconstructed_bouton_analysis/syn3/new_slice-000.txt
- __MACOSX/c_elegans_reconstructed_bouton_analysis/syn3/._new_slice-000.txt
- c_elegans_reconstructed_bouton_analysis/syn3/new_slice-016.txt
- __MACOSX/c_elegans_reconstructed_bouton_analysis/syn3/._new_slice-016.txt
- c_elegans_reconstructed_bouton_analysis/syn3/new_slice-002.txt
- __MACOSX/c_elegans_reconstructed_bouton_analysis/syn3/._new_slice-002.txt
- c_elegans_reconstructed_bouton_analysis/syn3/new_slice-003.txt
- __MACOSX/c_elegans_reconstructed_bouton_analysis/syn3/._new_slice-003.txt
- c_elegans_reconstructed_bouton_analysis/syn3/new_slice-017.txt
- __MACOSX/c_elegans_reconstructed_bouton_analysis/syn3/._new_slice-017.txt
- c_elegans_reconstructed_bouton_analysis/syn3/new_slice-026.txt
- __MACOSX/c_elegans_reconstructed_bouton_analysis/syn3/._new_slice-026.txt
- c_elegans_reconstructed_bouton_analysis/syn3/new_slice-019.txt
- __MACOSX/c_elegans_reconstructed_bouton_analysis/syn3/._new_slice-019.txt
- c_elegans_reconstructed_bouton_analysis/syn3/new_slice-025.txt
- __MACOSX/c_elegans_reconstructed_bouton_analysis/syn3/._new_slice-025.txt
- c_elegans_reconstructed_bouton_analysis/syn3/new_slice-024.txt
- __MACOSX/c_elegans_reconstructed_bouton_analysis/syn3/._new_slice-024.txt
- c_elegans_reconstructed_bouton_analysis/syn3/new_slice-018.txt
- __MACOSX/c_elegans_reconstructed_bouton_analysis/syn3/._new_slice-018.txt
- c_elegans_reconstructed_bouton_analysis/syn3/new_slice-020.txt
- __MACOSX/c_elegans_reconstructed_bouton_analysis/syn3/._new_slice-020.txt
- c_elegans_reconstructed_bouton_analysis/syn3/new_slice-008.txt
- __MACOSX/c_elegans_reconstructed_bouton_analysis/syn3/._new_slice-008.txt
- c_elegans_reconstructed_bouton_analysis/syn3/new_slice-009.txt
- __MACOSX/c_elegans_reconstructed_bouton_analysis/syn3/._new_slice-009.txt
- c_elegans_reconstructed_bouton_analysis/syn3/new_slice-021.txt
- __MACOSX/c_elegans_reconstructed_bouton_analysis/syn3/._new_slice-021.txt
- c_elegans_reconstructed_bouton_analysis/syn3/new_slice-023.txt
- __MACOSX/c_elegans_reconstructed_bouton_analysis/syn3/._new_slice-023.txt
- c_elegans_reconstructed_bouton_analysis/syn3/new_slice-022.txt
- __MACOSX/c_elegans_reconstructed_bouton_analysis/syn3/._new_slice-022.txt
- c_elegans_reconstructed_bouton_analysis/syn4/new_slice-038.txt
- __MACOSX/c_elegans_reconstructed_bouton_analysis/syn4/._new_slice-038.txt
- c_elegans_reconstructed_bouton_analysis/syn4/new_slice-039.txt
- __MACOSX/c_elegans_reconstructed_bouton_analysis/syn4/._new_slice-039.txt
- c_elegans_reconstructed_bouton_analysis/syn4/new_slice-029.txt
- __MACOSX/c_elegans_reconstructed_bouton_analysis/syn4/._new_slice-029.txt
- c_elegans_reconstructed_bouton_analysis/syn4/new_slice-028.txt
- __MACOSX/c_elegans_reconstructed_bouton_analysis/syn4/._new_slice-028.txt
- c_elegans_reconstructed_bouton_analysis/syn4/new_slice-032.txt
- __MACOSX/c_elegans_reconstructed_bouton_analysis/syn4/._new_slice-032.txt
- c_elegans_reconstructed_bouton_analysis/syn4/new_slice-027.txt
- __MACOSX/c_elegans_reconstructed_bouton_analysis/syn4/._new_slice-027.txt
- c_elegans_reconstructed_bouton_analysis/syn4/new_slice-033.txt
- __MACOSX/c_elegans_reconstructed_bouton_analysis/syn4/._new_slice-033.txt
- c_elegans_reconstructed_bouton_analysis/syn4/new_slice-031.txt
- __MACOSX/c_elegans_reconstructed_bouton_analysis/syn4/._new_slice-031.txt
- c_elegans_reconstructed_bouton_analysis/syn4/new_slice-030.txt
- __MACOSX/c_elegans_reconstructed_bouton_analysis/syn4/._new_slice-030.txt
- c_elegans_reconstructed_bouton_analysis/syn4/new_slice-034.txt
- __MACOSX/c_elegans_reconstructed_bouton_analysis/syn4/._new_slice-034.txt
- c_elegans_reconstructed_bouton_analysis/syn4/new_slice-035.txt
- __MACOSX/c_elegans_reconstructed_bouton_analysis/syn4/._new_slice-035.txt
- c_elegans_reconstructed_bouton_analysis/syn4/new_slice-037.txt
- __MACOSX/c_elegans_reconstructed_bouton_analysis/syn4/._new_slice-037.txt
- c_elegans_reconstructed_bouton_analysis/syn4/new_slice-036.txt
- __MACOSX/c_elegans_reconstructed_bouton_analysis/syn4/._new_slice-036.txt
- c_elegans_reconstructed_bouton_analysis/syn4/new_slice-045.txt
- __MACOSX/c_elegans_reconstructed_bouton_analysis/syn4/._new_slice-045.txt
- c_elegans_reconstructed_bouton_analysis/syn4/new_slice-044.txt
- __MACOSX/c_elegans_reconstructed_bouton_analysis/syn4/._new_slice-044.txt
- c_elegans_reconstructed_bouton_analysis/syn4/new_slice-046.txt
- __MACOSX/c_elegans_reconstructed_bouton_analysis/syn4/._new_slice-046.txt
- c_elegans_reconstructed_bouton_analysis/syn4/new_slice-047.txt
- __MACOSX/c_elegans_reconstructed_bouton_analysis/syn4/._new_slice-047.txt
- c_elegans_reconstructed_bouton_analysis/syn4/new_slice-043.txt
- __MACOSX/c_elegans_reconstructed_bouton_analysis/syn4/._new_slice-043.txt
- c_elegans_reconstructed_bouton_analysis/syn4/new_slice-042.txt
- __MACOSX/c_elegans_reconstructed_bouton_analysis/syn4/._new_slice-042.txt
- c_elegans_reconstructed_bouton_analysis/syn4/new_slice-040.txt
- __MACOSX/c_elegans_reconstructed_bouton_analysis/syn4/._new_slice-040.txt
- c_elegans_reconstructed_bouton_analysis/syn4/new_slice-041.txt
- __MACOSX/c_elegans_reconstructed_bouton_analysis/syn4/._new_slice-041.txt
