# Supplementary material for: SynapsEM: Computer-Assisted Synapse Morphometry
Source: Front Synaptic Neurosci. 2020 Dec 18;12:584549. doi: 10.3389/fnsyn.2020.584549 (PMC7775558; doi:10.3389/fnsyn.2020.584549)
Supplement: Supplementary file 4 [file Data_Sheet_2.ZIP › c_elegans_reconstructed_bouton_analysis/syn1/new_slice-013.txt]

1	DCV	1781.5	1732.5	37.5
1	tethered_SV	1999	1736	29
1	tethered_SV	2096.5	1713.5	31.5
1	SV	2105	1646	31
1	SV	1996	1639	28
1	SV	1817.5	1657.5	31.5
1	tethered_SV	1645.5	1338.5	29.5
1	tethered_SV	1757.5	1149.5	32.5
1	tethered_SV	2083.5	930.5	26.5
1	tethered_SV	2192	912	32
1	SV	2308.5	1166.5	31.5
1	SV	2257.5	1324.5	34.5
1	SV	1979	1167	32
1	SV	2262	1482	32
1	SV	2152	1486	32
1	SV	2135.5	1582.5	27.5
1	SV	2315	1618	30
1	SV	2373.5	1546.5	31.5
1	tethered_SV	2368	1683	27
1	SV	2669	1153	31
1	SV	2441.5	1422.5	29.5
7	Plasma_membrane	3606.2154	2756,2758,2758,2756,2756,2758,2758,2758,2758,2756,2756,2754,2754,2752,2752,2750,2748,2746,2746,2746,2744,2742,2742,2742,2742,2740,2740,2738,2738,2736,2736,2736,2736,2734,2734,2734,2734,2732,2732,2732,2732,2732,2732,2734,2734,2734,2734,2734,2734,2734,2734,2734,2734,2734,2734,2734,2734,2736,2736,2738,2740,2742,2744,2748,2750,2750,2754,2754,2756,2758,2760,2760,2762,2762,2764,2764,2764,2764,2764,2764…	1446,1450,1448,1448,1446,1444,1442,1440,1436,1432,1428,1424,1420,1418,1414,1412,1410,1408,1404,1400,1398,1398,1396,1394,1392,1392,1390,1390,1388,1388,1386,1384,1382,1380,1378,1376,1374,1374,1372,1370,1368,1366,1364,1364,1362,1360,1358,1356,1354,1352,1350,1348,1344,1342,1340,1336,1334,1332,1330,1328,1324,1324,1320,1316,1312,1310,1306,1302,1298,1292,1286,1284,1278,1272,1266,1258,1252,1246,1240,1236…
7	Active_zone	1782.125	2720,2718,2716,2716,2716,2714,2712,2712,2712,2710,2708,2706,2704,2702,2700,2696,2694,2692,2690,2690,2688,2686,2682,2680,2676,2674,2670,2666,2660,2654,2648,2642,2636,2630,2624,2618,2612,2608,2602,2598,2594,2588,2584,2576,2570,2564,2558,2552,2544,2536,2528,2520,2512,2506,2498,2492,2482,2476,2468,2460,2452,2442,2432,2422,2412,2406,2398,2390,2386,2380,2376,2370,2366,2362,2356,2352,2348,2342,2338,2332…	1044,1046,1044,1042,1040,1040,1038,1034,1030,1026,1022,1018,1012,1006,1002,998,994,990,988,984,982,978,974,970,966,962,956,950,944,938,934,926,920,912,906,900,896,894,892,888,886,884,882,878,876,874,872,870,870,868,868,868,866,864,864,862,860,860,858,856,856,856,854,854,852,850,848,846,846,844,844,842,842,840,840,840,838,838,838,838,836,836,836,836,838,838,838,840,842,844,846,850,852,854,856,858,…
