# Supplementary material for: SynapsEM: Computer-Assisted Synapse Morphometry
Source: Front Synaptic Neurosci. 2020 Dec 18;12:584549. doi: 10.3389/fnsyn.2020.584549 (PMC7775558; doi:10.3389/fnsyn.2020.584549)
Supplement: Supplementary file 4 [file Data_Sheet_2.ZIP › c_elegans_reconstructed_bouton_analysis/syn1/new_slice-007.txt]

1	DCV	2173	1428	46
1	DCV	2107	1330	40
1	DCV	2035.5	1250.5	38.5
1	DCV	2032.5	1109.5	54.5
1	LV	1918	1370	59
1	LV	1904	1245	40
1	SV	1642	1547	34
1	SV	1594	1609	34
1	SV	1659.5	1661.5	29.5
1	SV	1767.5	1511.5	28.5
1	SV	1834.5	1443.5	30.5
1	SV	1768.5	1274.5	27.5
1	tethered_SV	1777.5	1171.5	28.5
1	SV	1853.5	1176.5	29.5
1	SV	1952	1065	28
1	SV	1940.5	1176.5	32.5
1	SV	2109.5	1243.5	28.5
1	SV	2314.5	1687.5	30.5
1	tethered_SV	2439.5	1527.5	29.5
7	Plasma_membrane	3056.2756	2484,2484,2484,2486,2484,2484,2482,2480,2480,2478,2478,2476,2474,2472,2468,2464,2460,2454,2450,2448,2442,2440,2438,2436,2436,2434,2432,2432,2430,2430,2430,2430,2430,2430,2430,2430,2430,2430,2432,2432,2434,2436,2438,2440,2442,2442,2444,2446,2448,2452,2456,2458,2460,2462,2464,2466,2468,2470,2472,2474,2474,2474,2472,2470,2470,2468,2464,2462,2456,2454,2450,2450,2446,2444,2440,2438,2438,2434,2432,2430…	1540,1536,1532,1526,1522,1518,1514,1510,1506,1504,1500,1496,1492,1488,1484,1480,1476,1472,1470,1468,1462,1458,1456,1452,1450,1446,1442,1438,1432,1426,1422,1418,1414,1410,1406,1398,1394,1388,1380,1374,1368,1362,1356,1352,1346,1340,1334,1328,1324,1320,1314,1310,1306,1300,1296,1292,1288,1284,1280,1274,1270,1264,1262,1258,1254,1250,1248,1246,1244,1242,1236,1230,1224,1220,1212,1206,1202,1194,1188,1184…
7	Active_zone	1372.0401	1582,1576,1574,1572,1570,1566,1560,1556,1554,1548,1542,1538,1534,1528,1524,1520,1518,1516,1514,1512,1510,1510,1510,1510,1510,1510,1512,1514,1518,1522,1524,1528,1530,1532,1534,1536,1536,1538,1538,1540,1542,1546,1548,1550,1552,1556,1558,1562,1564,1566,1568,1572,1574,1578,1582,1586,1590,1592,1596,1602,1610,1618,1626,1634,1640,1646,1652,1656,1660,1662,1664,1664,1666,1668,1670,1672,1674,1674,1678,1682…	1696,1696,1694,1692,1690,1688,1686,1682,1680,1676,1672,1666,1662,1658,1654,1650,1644,1638,1632,1628,1620,1614,1606,1600,1594,1588,1582,1576,1568,1562,1556,1550,1544,1534,1528,1522,1516,1510,1506,1500,1492,1486,1480,1474,1470,1464,1460,1456,1450,1446,1442,1436,1432,1428,1424,1420,1416,1412,1408,1402,1396,1388,1380,1372,1364,1358,1350,1344,1338,1334,1330,1324,1320,1314,1308,1304,1296,1292,1286,1274…
