# Supplementary material for: SynapsEM: Computer-Assisted Synapse Morphometry
Source: Front Synaptic Neurosci. 2020 Dec 18;12:584549. doi: 10.3389/fnsyn.2020.584549 (PMC7775558; doi:10.3389/fnsyn.2020.584549)
Supplement: Supplementary file 4 [file Data_Sheet_2.ZIP › c_elegans_reconstructed_bouton_analysis/syn1/new_slice-006.txt]

1	SV	1531.5	1544.5	29.5
1	docked_DCV	1553	1407	47
1	SV	1659.5	1380.5	26.5
1	DCV	1643.5	1321.5	46.5
1	SV	1812	1222	29
1	SV	2004	1208	29
1	SV	2004.5	1062.5	30.5
1	SV	2292.5	1140.5	30.5
1	SV	2253.5	1324.5	28.5
1	docked_SV	2127	1707	29
1	DCV	2084	1292	43
1	LV	1878	1319	62
7	Plasma_membrane	3009.9221	2424,2424,2428,2428,2430,2430,2432,2432,2434,2434,2436,2436,2438,2438,2438,2440,2442,2444,2444,2444,2444,2446,2446,2448,2450,2450,2450,2450,2450,2452,2452,2452,2452,2450,2450,2448,2446,2444,2442,2442,2440,2438,2436,2432,2430,2430,2428,2426,2424,2422,2418,2414,2408,2404,2398,2396,2392,2388,2382,2378,2372,2366,2362,2358,2356,2352,2346,2342,2336,2330,2324,2318,2312,2306,2300,2294,2286,2280,2274,2270…	1386,1384,1380,1378,1374,1370,1364,1360,1356,1350,1344,1338,1332,1328,1320,1314,1306,1298,1296,1292,1288,1284,1278,1274,1270,1266,1260,1256,1252,1248,1244,1240,1234,1230,1224,1220,1214,1210,1204,1200,1194,1190,1184,1180,1176,1174,1170,1164,1158,1152,1144,1138,1132,1126,1118,1114,1108,1100,1096,1092,1088,1084,1082,1080,1078,1078,1072,1070,1068,1064,1060,1058,1054,1050,1044,1040,1036,1030,1024,1016…
7	Active_zone	1504.7965	2380,2376,2374,2372,2368,2364,2362,2358,2356,2352,2350,2348,2344,2342,2338,2334,2328,2324,2320,2318,2314,2310,2308,2306,2304,2298,2294,2288,2282,2276,2270,2262,2256,2246,2238,2232,2226,2220,2212,2206,2198,2190,2184,2178,2170,2162,2154,2148,2140,2130,2122,2114,2106,2098,2090,2084,2076,2068,2060,2052,2042,2032,2022,2012,2002,1992,1982,1972,1964,1950,1944,1936,1926,1918,1910,1902,1894,1886,1878,1868…	1102,1098,1098,1096,1094,1092,1090,1086,1084,1082,1080,1078,1078,1076,1074,1072,1072,1070,1068,1064,1062,1060,1056,1054,1050,1046,1042,1036,1030,1024,1018,1010,1004,998,994,988,982,978,974,970,968,964,960,958,956,954,950,948,946,944,942,942,942,940,940,940,938,938,938,938,938,938,940,940,942,944,944,946,948,950,950,952,954,956,958,960,964,966,970,974,978,982,986,992,996,998,1002,1006,1008,1012,10…
