# Supplementary material for: SynapsEM: Computer-Assisted Synapse Morphometry
Source: Front Synaptic Neurosci. 2020 Dec 18;12:584549. doi: 10.3389/fnsyn.2020.584549 (PMC7775558; doi:10.3389/fnsyn.2020.584549)
Supplement: Supplementary file 4 [file Data_Sheet_2.ZIP › c_elegans_reconstructed_bouton_analysis/syn1/new_slice-012.txt]

1	docked_SV	1709	1661	29
1	docked_SV	1683.5	1584.5	27.5
1	tethered_SV	1725.5	1326.5	28.5
1	tethered_SV	1772.5	1220.5	24.5
1	docked_SV	1996	955	28
1	docked_SV	2281	914	27
1	tethered_SV	2340	959	33
1	SV	2438.5	1174.5	30.5
1	SV	2341.5	1624.5	30.5
1	docked_SV	2359	1740	33
1	SV	2426.5	1655.5	32.5
1	SV	2235	1740	24
1	tethered_SV	2110	1736	28
1	SV	2033	1716	28
1	tethered_SV	1884.5	1723.5	30.5
1	SV	2112.5	1153.5	25.5
1	SV	1897.5	1176.5	27.5
1	SV	1845.5	1232.5	30.5
1	SV	1795	1304	30
1	SV	2028.5	1022.5	30.5
1	SV	2167.5	1120.5	27.5
1	SV	2168.5	1052.5	24.5
1	SV	2275.5	1105.5	27.5
1	SV	2403	1143	31
1	SV	2302	1522	28
1	SV	2164.5	1385.5	31.5
1	SV	1973.5	1151.5	26.5
1	DCV	2206.5	1269.5	49.5
1	DCV	2065	1231	40
1	DCV	1957	1065	33
7	Plasma_membrane	3073.7065	2448,2448,2454,2456,2460,2466,2470,2476,2480,2484,2490,2494,2498,2502,2506,2508,2512,2514,2516,2518,2520,2520,2522,2522,2524,2524,2524,2524,2524,2524,2524,2524,2524,2524,2526,2526,2526,2526,2526,2526,2526,2526,2526,2528,2528,2528,2528,2530,2530,2530,2530,2530,2532,2532,2534,2534,2534,2536,2536,2536,2536,2536,2536,2538,2538,2538,2538,2540,2540,2540,2540,2542,2542,2542,2544,2544,2546,2546,2548,2550…	1722,1720,1714,1712,1708,1704,1698,1694,1688,1682,1674,1668,1660,1654,1648,1642,1636,1632,1626,1618,1612,1604,1596,1590,1582,1574,1568,1562,1556,1552,1546,1540,1532,1526,1520,1516,1512,1506,1502,1496,1490,1484,1478,1472,1464,1458,1452,1446,1442,1440,1434,1428,1424,1420,1416,1414,1410,1410,1408,1406,1404,1402,1400,1396,1394,1392,1390,1388,1386,1384,1380,1378,1376,1374,1370,1366,1362,1360,1356,1352…
7	Active_zone	1600.2429	2518,2518,2518,2516,2516,2514,2514,2512,2510,2508,2508,2506,2506,2504,2502,2502,2500,2500,2498,2498,2496,2494,2492,2490,2486,2484,2478,2474,2470,2464,2458,2454,2450,2446,2440,2434,2430,2426,2420,2416,2410,2406,2400,2396,2392,2388,2384,2380,2374,2370,2366,2362,2358,2354,2350,2348,2342,2338,2334,2328,2324,2318,2314,2310,2304,2300,2294,2288,2282,2278,2274,2266,2262,2258,2252,2246,2242,2236,2232,2226…	1106,1104,1102,1102,1098,1096,1092,1088,1086,1082,1078,1072,1068,1064,1060,1056,1054,1050,1048,1044,1042,1038,1036,1030,1026,1020,1012,1006,1000,992,986,980,974,968,964,958,952,948,942,938,934,930,926,922,920,918,916,914,912,910,908,906,904,902,900,900,898,896,894,894,892,892,890,890,888,888,886,886,884,884,884,884,882,882,882,880,880,880,878,878,876,876,874,874,874,872,872,872,870,870,870,870,87…
