# Supplementary material for: SynapsEM: Computer-Assisted Synapse Morphometry
Source: Front Synaptic Neurosci. 2020 Dec 18;12:584549. doi: 10.3389/fnsyn.2020.584549 (PMC7775558; doi:10.3389/fnsyn.2020.584549)
Supplement: Supplementary file 4 [file Data_Sheet_2.ZIP › c_elegans_reconstructed_bouton_analysis/syn1/new_slice-004.txt]

1	SV	1669	1639	28
1	tethered_SV	1695	1327	32
1	tethered_SV	1625.5	1399.5	29.5
1	SV	2312	1530	28
1	tethered_SV	2253.5	1221.5	29.5
7	Plasma_membrane	2732.397	2434,2430,2428,2428,2426,2424,2422,2418,2414,2412,2410,2408,2404,2402,2398,2394,2392,2388,2384,2382,2378,2378,2376,2376,2376,2376,2380,2384,2388,2390,2392,2394,2394,2396,2396,2396,2396,2396,2396,2396,2394,2394,2394,2392,2392,2388,2388,2386,2382,2380,2376,2370,2366,2360,2354,2348,2342,2336,2330,2326,2322,2318,2316,2312,2310,2308,2306,2304,2302,2302,2300,2300,2298,2298,2296,2296,2296,2296,2296,2296…	1586,1586,1584,1582,1580,1576,1574,1572,1570,1568,1566,1562,1558,1556,1552,1546,1542,1538,1532,1528,1520,1514,1508,1504,1498,1492,1484,1478,1472,1466,1462,1458,1452,1448,1444,1440,1436,1434,1430,1426,1420,1416,1412,1408,1406,1402,1400,1398,1394,1392,1390,1388,1382,1378,1372,1366,1358,1352,1344,1338,1332,1326,1320,1314,1308,1302,1298,1292,1286,1280,1274,1268,1262,1256,1250,1246,1240,1236,1230,1224…
7	Active_zone	1120.3374	2312,2308,2308,2308,2308,2306,2304,2304,2302,2300,2298,2294,2292,2288,2286,2282,2280,2278,2276,2274,2272,2272,2270,2270,2268,2266,2264,2262,2260,2256,2254,2250,2244,2240,2236,2232,2226,2222,2218,2212,2206,2200,2194,2190,2184,2180,2174,2168,2162,2156,2150,2142,2136,2128,2120,2114,2108,2102,2096,2090,2084,2080,2074,2070,2066,2062,2058,2054,2050,2048,2044,2040,2036,2032,2028,2024,2020,2014,2010,2006…	1158,1160,1158,1156,1154,1154,1152,1150,1150,1148,1144,1140,1136,1130,1124,1118,1114,1112,1108,1106,1102,1100,1098,1094,1092,1088,1084,1080,1078,1074,1070,1068,1062,1060,1056,1052,1050,1046,1044,1042,1040,1036,1034,1032,1030,1028,1028,1026,1026,1024,1024,1024,1024,1024,1024,1024,1022,1022,1020,1020,1018,1018,1016,1016,1016,1016,1016,1018,1018,1018,1018,1018,1018,1018,1020,1020,1022,1022,1024,1026…
