# Supplementary material for: SynapsEM: Computer-Assisted Synapse Morphometry
Source: Front Synaptic Neurosci. 2020 Dec 18;12:584549. doi: 10.3389/fnsyn.2020.584549 (PMC7775558; doi:10.3389/fnsyn.2020.584549)
Supplement: Supplementary file 4 [file Data_Sheet_2.ZIP › c_elegans_reconstructed_bouton_analysis/syn1/new_slice-010.txt]

1	docked_SV	2237.5	1738.5	33.5
1	LV	1931	1072	38
1	docked_SV	2011	989	29
1	SV	1741	1378	31
1	docked_SV	1789.5	1226.5	29.5
1	SV	2168	1260	26
1	SV	2175.5	1183.5	29.5
1	SV	2222.5	1634.5	34.5
1	tethered_SV	2114.5	1719.5	24.5
1	SV	2466.5	1545.5	28.5
1	tethered_SV	2473	1484	31
1	SV	2166.5	1350.5	25.5
1	SV	2262	1305	27
1	SV	2461	1213	32
1	SV	1819.5	1271.5	28.5
7	Plasma_membrane	2943.682	2504,2508,2508,2510,2510,2512,2512,2512,2512,2514,2514,2516,2516,2516,2518,2518,2520,2522,2524,2524,2526,2526,2528,2528,2528,2530,2530,2528,2528,2526,2526,2524,2524,2522,2520,2518,2516,2516,2514,2514,2514,2514,2512,2512,2510,2508,2508,2508,2506,2506,2506,2506,2506,2506,2506,2506,2506,2506,2506,2508,2508,2510,2510,2512,2514,2516,2518,2520,2522,2526,2526,2528,2530,2532,2534,2536,2538,2540,2542,2542…	1638,1634,1632,1630,1628,1626,1624,1622,1620,1618,1614,1610,1608,1606,1604,1600,1596,1592,1588,1582,1576,1568,1562,1558,1550,1544,1542,1534,1526,1520,1516,1508,1502,1496,1488,1482,1476,1470,1464,1462,1456,1450,1444,1440,1436,1432,1428,1426,1422,1416,1410,1404,1398,1390,1384,1380,1374,1368,1362,1352,1346,1340,1334,1324,1320,1312,1304,1298,1292,1286,1280,1272,1268,1264,1256,1252,1248,1242,1236,1232…
7	Active_zone	1482.2506	2518,2516,2514,2512,2512,2512,2510,2510,2510,2508,2508,2508,2506,2506,2504,2502,2500,2498,2496,2494,2492,2490,2488,2486,2484,2484,2484,2484,2482,2482,2480,2480,2478,2478,2476,2474,2470,2466,2460,2454,2448,2440,2432,2424,2416,2410,2404,2398,2392,2386,2380,2376,2370,2366,2362,2358,2352,2346,2342,2336,2330,2326,2320,2314,2310,2304,2298,2292,2286,2280,2274,2268,2260,2254,2246,2238,2230,2222,2214,2206…	1142,1142,1142,1140,1138,1136,1136,1134,1132,1132,1130,1128,1122,1120,1114,1108,1104,1098,1094,1090,1086,1082,1078,1074,1070,1066,1062,1058,1056,1052,1050,1046,1044,1040,1036,1032,1024,1018,1012,1004,998,992,986,980,974,970,966,964,962,960,958,956,954,952,950,948,948,946,944,942,940,938,938,936,934,932,930,928,926,926,924,922,922,922,920,920,918,918,918,918,918,918,918,920,920,920,922,922,922,922…
