# Supplementary material for: SynapsEM: Computer-Assisted Synapse Morphometry
Source: Front Synaptic Neurosci. 2020 Dec 18;12:584549. doi: 10.3389/fnsyn.2020.584549 (PMC7775558; doi:10.3389/fnsyn.2020.584549)
Supplement: Supplementary file 4 [file Data_Sheet_2.ZIP › c_elegans_reconstructed_bouton_analysis/syn1/new_slice-011.txt]

1	docked_SV	2258	1767	29
1	SV	2341.5	1703.5	26.5
1	SV	2213.5	1540.5	29.5
1	SV	2153	1400	28
1	SV	2091.5	1360.5	29.5
1	SV	2035.5	1256.5	32.5
1	SV	2189.5	1292.5	28.5
1	SV	2209	1373	30
1	SV	2394	1057	32
1	SV	2153	1155	34
1	tethered_SV	2480.5	1505.5	26.5
1	SV	2145.5	1703.5	27.5
7	Plasma_membrane	3000.0114	2520,2520,2520,2522,2524,2528,2532,2534,2538,2542,2544,2550,2552,2552,2554,2554,2556,2556,2556,2558,2558,2558,2558,2558,2558,2558,2556,2556,2554,2550,2548,2544,2542,2538,2534,2532,2530,2526,2522,2518,2514,2512,2508,2506,2502,2500,2496,2494,2492,2488,2486,2484,2480,2478,2476,2472,2468,2464,2460,2458,2456,2454,2454,2450,2448,2446,2442,2438,2434,2426,2420,2416,2410,2402,2396,2388,2380,2372,2364,2356…	1418,1416,1414,1408,1402,1392,1380,1370,1358,1348,1340,1328,1322,1316,1310,1304,1300,1294,1288,1284,1278,1272,1266,1262,1256,1252,1246,1242,1238,1230,1228,1222,1218,1212,1208,1204,1198,1192,1186,1180,1174,1168,1162,1156,1150,1144,1138,1132,1124,1118,1110,1104,1096,1090,1084,1078,1072,1066,1060,1052,1046,1040,1034,1026,1022,1018,1010,1006,1002,998,994,990,988,984,980,976,972,968,966,962,960,956,95…
7	Active_zone	1510.2881	2492,2492,2490,2490,2488,2488,2486,2484,2482,2480,2480,2478,2476,2472,2470,2468,2464,2462,2460,2458,2456,2454,2452,2448,2444,2442,2438,2436,2432,2428,2422,2418,2414,2410,2406,2400,2396,2392,2386,2380,2374,2370,2364,2360,2356,2352,2346,2340,2336,2330,2324,2320,2314,2310,2304,2298,2292,2286,2282,2276,2272,2266,2262,2256,2250,2246,2240,2236,2232,2226,2222,2216,2210,2202,2196,2190,2184,2180,2174,2168…	1122,1120,1120,1118,1116,1114,1110,1108,1104,1098,1094,1088,1084,1078,1072,1066,1060,1056,1052,1048,1044,1040,1034,1028,1022,1018,1012,1008,1004,1002,1000,996,994,992,988,986,984,980,978,976,974,972,970,966,964,962,960,958,956,952,950,948,946,942,940,938,936,932,930,928,926,924,922,920,918,916,914,914,912,912,912,912,912,912,912,912,910,910,910,910,910,910,910,910,910,908,908,908,908,906,906,906,…
