# Supplementary material for: SynapsEM: Computer-Assisted Synapse Morphometry
Source: Front Synaptic Neurosci. 2020 Dec 18;12:584549. doi: 10.3389/fnsyn.2020.584549 (PMC7775558; doi:10.3389/fnsyn.2020.584549)
Supplement: Supplementary file 4 [file Data_Sheet_2.ZIP › c_elegans_reconstructed_bouton_analysis/syn1/new_slice-005.txt]

1	DCV	2336	1132	34
1	DCV	2110.5	1060.5	38.5
1	DCV	1788	1207	40
1	DCV	1817	1362	46
1	DCV	1756.5	1550.5	43.5
1	DCV	1647	1539	41
1	tethered_SV	1648.5	1410.5	32.5
1	tethered_SV	1697.5	1333.5	27.5
1	SV	1751.5	1331.5	32.5
1	SV	1689	1468	29
1	SV	1920	1346	33
1	SV	1912.5	1256.5	27.5
1	SV	1921	1154	29
1	SV	1851.5	1106.5	27.5
1	SV	2006.5	1290.5	30.5
1	SV	2040.5	1362.5	31.5
1	SV	2107	1336	30
1	SV	2140	1233	33
7	Plasma_membrane	2915.8282	2506,2508,2508,2508,2506,2504,2502,2502,2498,2496,2494,2492,2490,2488,2488,2486,2484,2480,2480,2476,2472,2468,2466,2466,2464,2460,2456,2454,2450,2448,2444,2442,2440,2438,2436,2434,2432,2430,2428,2428,2428,2426,2426,2426,2426,2426,2428,2430,2432,2434,2436,2438,2438,2440,2440,2442,2444,2444,2446,2446,2448,2448,2448,2448,2448,2450,2450,2450,2452,2452,2452,2452,2452,2450,2450,2450,2448,2446,2446,2444…	1584,1584,1580,1578,1574,1570,1568,1562,1558,1554,1548,1542,1536,1530,1526,1518,1514,1510,1508,1504,1502,1500,1498,1496,1494,1492,1490,1488,1484,1482,1478,1474,1472,1466,1462,1456,1452,1448,1442,1438,1434,1430,1426,1424,1420,1416,1410,1406,1402,1398,1394,1390,1388,1384,1382,1380,1376,1372,1370,1364,1360,1356,1352,1346,1344,1340,1336,1330,1324,1322,1314,1310,1306,1300,1294,1292,1284,1278,1274,1268…
7	Active_zone	1392.5488	1634,1634,1634,1634,1634,1634,1632,1632,1632,1632,1630,1628,1628,1626,1624,1622,1620,1616,1614,1612,1608,1604,1602,1598,1594,1590,1586,1584,1582,1582,1580,1580,1578,1578,1578,1578,1578,1578,1580,1580,1582,1584,1588,1590,1592,1594,1596,1600,1602,1606,1610,1614,1618,1620,1624,1626,1628,1630,1634,1638,1642,1644,1646,1648,1652,1656,1658,1662,1664,1668,1668,1670,1672,1674,1676,1678,1680,1682,1684,1686…	1692,1688,1680,1670,1664,1658,1650,1638,1628,1620,1612,1606,1598,1590,1584,1580,1574,1568,1562,1556,1552,1548,1544,1538,1532,1530,1526,1520,1514,1510,1506,1502,1498,1492,1484,1478,1470,1462,1456,1450,1442,1432,1422,1414,1408,1402,1398,1392,1386,1382,1376,1372,1368,1364,1358,1354,1350,1346,1342,1336,1330,1326,1322,1318,1312,1308,1304,1300,1296,1290,1284,1278,1274,1270,1264,1260,1254,1252,1248,1246…
