# Supplementary material for: SynapsEM: Computer-Assisted Synapse Morphometry
Source: Front Synaptic Neurosci. 2020 Dec 18;12:584549. doi: 10.3389/fnsyn.2020.584549 (PMC7775558; doi:10.3389/fnsyn.2020.584549)
Supplement: Supplementary file 4 [file Data_Sheet_2.ZIP › c_elegans_reconstructed_bouton_analysis/syn1/new_slice-001.txt]

1	DCV	1814	1556	44
1	SV	1860	1436	33
1	tethered_SV	1878.5	1229.5	26.5
7	Plasma_membrane	2590.6622	2210,2214,2216,2218,2220,2224,2228,2236,2244,2256,2270,2282,2296,2310,2320,2328,2336,2348,2352,2356,2362,2366,2370,2374,2378,2380,2382,2382,2382,2382,2380,2380,2380,2380,2380,2378,2378,2378,2378,2378,2376,2376,2376,2376,2374,2372,2370,2368,2366,2364,2362,2360,2358,2356,2356,2354,2354,2352,2350,2348,2344,2340,2338,2334,2328,2326,2322,2318,2312,2308,2304,2300,2294,2288,2282,2278,2272,2266,2262,2258…	1790,1790,1790,1788,1788,1786,1784,1782,1778,1772,1768,1762,1756,1748,1742,1738,1732,1722,1714,1710,1698,1692,1684,1678,1670,1664,1658,1652,1646,1640,1634,1628,1620,1612,1606,1600,1594,1586,1580,1572,1568,1560,1550,1546,1538,1530,1526,1520,1514,1508,1502,1496,1490,1482,1478,1474,1470,1466,1460,1454,1450,1444,1440,1436,1432,1428,1424,1420,1414,1410,1408,1404,1402,1398,1396,1392,1392,1390,1390,1386…
7	Active_zone	902.0115	1606,1608,1610,1612,1612,1616,1618,1620,1624,1626,1628,1630,1630,1632,1632,1636,1638,1638,1638,1638,1638,1638,1638,1638,1638,1638,1638,1636,1636,1636,1636,1636,1636,1636,1636,1638,1638,1640,1640,1642,1644,1646,1648,1652,1654,1658,1662,1664,1668,1670,1672,1676,1680,1682,1686,1690,1696,1700,1706,1710,1716,1720,1726,1730,1734,1740,1744,1750,1754,1758,1762,1766,1770,1774,1778,1782,1784,1788,1794,1796…	1544,1540,1536,1534,1532,1528,1524,1522,1516,1512,1506,1502,1496,1490,1486,1480,1476,1472,1468,1464,1462,1458,1454,1452,1448,1442,1438,1436,1434,1430,1428,1424,1420,1418,1414,1410,1408,1404,1402,1400,1396,1392,1390,1386,1382,1380,1376,1372,1370,1366,1364,1358,1354,1352,1348,1344,1340,1336,1330,1326,1320,1316,1312,1306,1304,1300,1298,1294,1290,1288,1284,1280,1276,1272,1268,1264,1262,1258,1254,1252…
