# Supplementary material for: SynapsEM: Computer-Assisted Synapse Morphometry
Source: Front Synaptic Neurosci. 2020 Dec 18;12:584549. doi: 10.3389/fnsyn.2020.584549 (PMC7775558; doi:10.3389/fnsyn.2020.584549)
Supplement: Supplementary file 4 [file Data_Sheet_2.ZIP › c_elegans_reconstructed_bouton_analysis/syn1/new_slice-015.txt]

7	Plasma_membrane	3100.6557	2548,2552,2554,2558,2560,2562,2566,2570,2576,2582,2586,2590,2596,2602,2608,2616,2620,2622,2626,2626,2628,2628,2628,2628,2630,2630,2632,2632,2634,2634,2634,2634,2636,2638,2638,2638,2638,2638,2638,2638,2638,2636,2636,2636,2636,2636,2636,2636,2634,2634,2634,2632,2632,2630,2628,2628,2626,2626,2624,2622,2620,2620,2620,2620,2620,2618,2618,2618,2620,2622,2624,2624,2626,2628,2632,2634,2636,2638,2642,2646…	1610,1606,1602,1598,1594,1590,1588,1584,1578,1574,1568,1562,1556,1548,1540,1532,1526,1522,1514,1510,1506,1502,1498,1496,1492,1488,1484,1482,1478,1474,1468,1464,1458,1454,1448,1444,1440,1434,1426,1424,1422,1418,1414,1408,1404,1400,1398,1394,1392,1388,1384,1380,1376,1372,1368,1364,1360,1358,1354,1350,1346,1342,1336,1330,1326,1320,1316,1312,1306,1300,1296,1292,1286,1282,1278,1274,1272,1268,1264,1260…
7	Active_zone	1459.3568	2612,2610,2608,2608,2608,2604,2602,2600,2598,2598,2596,2592,2590,2588,2586,2584,2582,2580,2578,2576,2574,2572,2568,2566,2562,2558,2556,2552,2548,2544,2540,2534,2528,2520,2514,2508,2500,2494,2486,2480,2474,2468,2460,2452,2446,2438,2430,2422,2414,2404,2396,2390,2382,2376,2368,2360,2352,2342,2336,2332,2322,2314,2308,2302,2296,2288,2282,2274,2268,2262,2256,2250,2246,2240,2234,2228,2222,2214,2208,2200…	1064,1058,1056,1052,1050,1044,1040,1038,1030,1024,1020,1014,1010,1004,998,992,988,986,982,978,976,972,968,964,960,956,952,948,944,940,936,932,926,922,920,916,914,910,906,904,900,898,896,894,892,890,888,886,884,882,880,878,876,872,870,868,864,862,860,858,856,856,854,852,852,850,850,850,850,850,850,850,850,852,852,854,854,856,858,860,862,864,864,866,868,870,874,876,880,882,886,888,892,894,896,900,9…
1	DCV	2426	948	36.7151
1	DCV	2058	979	36.6742
1	DCV	1738	1506	41.2311
1	SV	1790	1554	28.6356
1	SV	1832	1666	31.305
1	docked_SV	1896	1708	32.311
1	SV	2069	1673	25.9615
1	SV	2008	1687	27.6586
1	SV	2041	1597	37.6563
1	SV	1959	1553	25.4951
1	SV	2034	1511	32.573
1	SV	2119	1458	28.8617
1	SV	2037	1455	21.0238
1	SV	2215	1634	23.0868
1	SV	2158	1688	21.5407
1	SV	2280	1651	25.2389
1	SV	2368	1657	28.6531
1	docked_SV	2240	1706	25.2982
1	SV	2250	1573	27.6586
1	SV	2324	1553	28.7924
1	SV	2311	1477	28.4605
1	SV	2265	1453	24.6982
1	SV	2374	1421	28.7924
1	SV	2265	1366	26.9258
1	SV	2140	948	33.2866
1	SV	2497	988	29.0689
1	SV	2318	1131	24.3516
