# Supplementary material for: SynapsEM: Computer-Assisted Synapse Morphometry
Source: Front Synaptic Neurosci. 2020 Dec 18;12:584549. doi: 10.3389/fnsyn.2020.584549 (PMC7775558; doi:10.3389/fnsyn.2020.584549)
Supplement: Supplementary file 4 [file Data_Sheet_2.ZIP › c_elegans_reconstructed_bouton_analysis/syn1/new_slice-029.txt]

1	docked_SV	1518	1660	29
1	tethered_SV	1478	1609	28
1	SV	1484	1553	29
1	docked_SV	1426	1400	29
1	SV	1543	1353	28
1	docked_SV	1513	1300	29
1	SV	1501.5	1410.5	25.5
1	SV	1516	1483	25
1	SV	1548.5	1431.5	26.5
1	SV	1606	1501	28
1	SV	1577	1585	30
1	docked_SV	1591.5	1683.5	29.5
1	SV	1658.5	1640.5	25.5
1	docked_SV	1734.5	1662.5	30.5
1	SV	1710.5	1592.5	23.5
1	SV	1766.5	1562.5	24.5
1	SV	1821.5	1606.5	29.5
1	SV	1855.5	1526.5	25.5
1	SV	1807	1500	29
1	SV	1695	1493	29
1	SV	1621.5	1428.5	26.5
1	SV	1687	1376	29
1	SV	1669.5	1325.5	27.5
1	SV	1676	1261	30
1	SV	1700.5	1196.5	24.5
1	SV	1785.5	1164.5	27.5
1	SV	1763.5	1358.5	28.5
1	SV	1745.5	1285.5	28.5
1	SV	1842.5	1286.5	30.5
1	SV	1896.5	1329.5	26.5
1	SV	1859.5	1396.5	27.5
1	SV	1936	1481	26
1	SV	1877.5	1468.5	25.5
1	SV	1972.5	1387.5	33.5
1	SV	1917.5	1559.5	29.5
1	tethered_SV	1915	1618	22
1	SV	1989	1578	28
1	SV	2134.5	1468.5	26.5
1	SV	2102	1520	25
1	tethered_SV	2115	1591	24
1	tethered_SV	2407.5	1408.5	26.5
1	SV	2119	1390	29
1	SV	2036	1397	26
1	SV	2131	1289	32
1	SV	2086	1262	24
1	SV	1984	1213	28
1	SV	1941.5	1169.5	27.5
1	SV	1947	1114	28
1	SV	1998	1060	24
1	SV	2216.5	946.5	25.5
1	SV	2314	984	27
1	SV	2292	1058	25
1	SV	2339	1097	30
1	SV	2343	1170	31
1	SV	2132	994	27
1	SV	2115	1181	27
1	LV	2119	934	37
1	DCV	2196.5	1252.5	40.5
1	DCV	1982.5	1301.5	40.5
1	DCV	2003.5	1496.5	38.5
1	DCV	1774.5	1427.5	38.5
1	SV	2035.5	1174.5	28.5
1	docked_SV	2507	1243	26
7	Dense_projection	578.1697	1372,1372,1372,1372,1374,1374,1376,1378,1380,1384,1386,1390,1392,1394,1398,1400,1402,1404,1406,1408,1410,1412,1414,1416,1418,1420,1422,1424,1426,1428,1430,1430,1432,1434,1436,1438,1438,1440,1440,1442,1444,1444,1444,1446,1446,1448,1448,1448,1448,1448,1448,1446,1446,1444,1444,1442,1442,1442,1440,1440,1438,1438,1438,1436,1436,1436,1436,1436,1436,1436,1436,1438,1438,1440,1442,1442,1444,1446,1446,1448…	1564,1568,1572,1576,1580,1584,1592,1596,1598,1604,1608,1612,1616,1620,1624,1626,1628,1630,1630,1632,1632,1634,1634,1634,1634,1634,1636,1636,1636,1636,1636,1634,1634,1632,1630,1630,1628,1626,1624,1622,1618,1616,1614,1612,1608,1606,1602,1600,1596,1594,1592,1590,1586,1584,1582,1578,1576,1574,1572,1568,1566,1564,1562,1560,1558,1556,1552,1550,1548,1546,1544,1544,1542,1540,1540,1538,1536,1536,1534,1532…
7	Active_zone	1974.1434	1732,1728,1728,1726,1724,1722,1720,1718,1716,1712,1710,1706,1702,1698,1696,1694,1690,1688,1684,1682,1678,1676,1674,1672,1668,1664,1662,1658,1656,1650,1646,1642,1638,1632,1628,1622,1614,1608,1600,1594,1586,1580,1576,1570,1564,1560,1556,1552,1548,1544,1540,1536,1534,1528,1526,1522,1518,1514,1510,1506,1502,1498,1494,1492,1486,1480,1476,1472,1464,1460,1456,1450,1444,1438,1432,1426,1420,1416,1412,1410…	1696,1696,1694,1696,1696,1696,1696,1696,1698,1698,1698,1698,1700,1700,1700,1702,1702,1702,1702,1702,1702,1702,1702,1704,1704,1704,1704,1704,1704,1706,1706,1706,1706,1708,1708,1708,1708,1708,1708,1706,1704,1704,1702,1702,1700,1700,1700,1698,1698,1696,1696,1694,1694,1692,1690,1688,1686,1686,1684,1682,1680,1678,1678,1676,1674,1672,1670,1668,1666,1664,1662,1660,1656,1654,1652,1648,1646,1644,1642,1638…
7	Plasma_membrane	3328.4084	2538,2538,2540,2540,2540,2540,2540,2540,2540,2540,2540,2540,2540,2540,2540,2540,2540,2540,2540,2540,2540,2542,2542,2542,2542,2542,2542,2542,2542,2544,2544,2544,2544,2544,2546,2546,2546,2546,2546,2548,2548,2548,2548,2550,2550,2550,2552,2552,2554,2554,2554,2556,2556,2556,2558,2560,2560,2562,2562,2564,2564,2564,2566,2566,2568,2568,2570,2570,2572,2574,2576,2576,2578,2578,2580,2580,2582,2584,2584,2586…	953,955,957,959,961,963,965,967,969,971,973,975,977,979,981,983,985,987,989,991,993,993,995,997,999,1001,1003,1005,1007,1009,1011,1013,1015,1017,1019,1021,1023,1025,1027,1027,1029,1031,1033,1033,1035,1037,1039,1041,1041,1043,1045,1045,1047,1049,1051,1053,1055,1055,1057,1057,1059,1061,1063,1065,1065,1067,1069,1071,1071,1073,1075,1077,1077,1079,1079,1081,1083,1085,1087,1087,1089,1091,1093,1095,1097…
