# Supplementary material for: SynapsEM: Computer-Assisted Synapse Morphometry
Source: Front Synaptic Neurosci. 2020 Dec 18;12:584549. doi: 10.3389/fnsyn.2020.584549 (PMC7775558; doi:10.3389/fnsyn.2020.584549)
Supplement: Supplementary file 4 [file Data_Sheet_2.ZIP › c_elegans_reconstructed_bouton_analysis/syn1/new_slice-028.txt]

1	docked_SV	1757	1748	27
1	tethered_SV	1845	1699	29
1	SV	1705.5	1658.5	24.5
1	SV	1790	1639	28
1	SV	1662	1579	26
1	SV	1673.5	1499.5	27.5
1	SV	1723.5	1347.5	25.5
1	tethered_SV	1649	1399	27
1	SV	1771	1291	29
1	tethered_SV	1861	1146	26
1	SV	1974	1070	28
1	SV	2037	1038	31
1	SV	1827	1304	28
1	SV	1883.5	1298.5	30.5
1	SV	1890.5	1438.5	31.5
1	SV	1795.5	1505.5	28.5
1	SV	1940.5	1508.5	25.5
1	SV	2014	1471	26
1	SV	2025.5	1398.5	26.5
1	SV	1967.5	1390.5	24.5
1	SV	1946	1339	28
1	SV	2005	1349	28
1	SV	2039	1279	28
1	SV	2028.5	1226.5	25.5
1	SV	2123.5	1232.5	29.5
1	SV	2190.5	1221.5	24.5
1	SV	2153.5	1344.5	27.5
1	SV	2178	1282	27
1	SV	2113	1432	32
1	SV	2087	1535	33
1	SV	2028	1592	26
1	SV	2003	1660	26
1	SV	2128.5	1595.5	30.5
1	SV	2235	1559	30
1	SV	2313	1522	28
1	SV	2211	1456	30
1	SV	2328.5	1293.5	26.5
1	SV	2387	1192	29
1	SV	2465	1018	30
1	SV	2188.5	1100.5	25.5
1	SV	2182	1171	28
1	DCV	1948	1235	37
1	DCV	2175.5	975.5	44.5
1	LV	1897	1580	48
7	Plasma_membrane	3093.0835	2444,2440,2438,2436,2430,2422,2414,2406,2400,2394,2388,2380,2372,2362,2352,2344,2334,2328,2322,2318,2312,2306,2300,2294,2282,2272,2264,2256,2248,2240,2234,2228,2222,2218,2214,2208,2202,2196,2192,2186,2180,2172,2166,2158,2146,2136,2126,2114,2104,2094,2086,2076,2066,2058,2052,2046,2040,2034,2026,2020,2012,2006,2000,1990,1982,1976,1968,1962,1954,1948,1942,1936,1930,1922,1916,1912,1906,1900,1894,1888…	1518,1518,1520,1526,1534,1542,1548,1552,1556,1560,1566,1572,1578,1582,1588,1594,1598,1604,1608,1612,1616,1622,1626,1632,1640,1646,1654,1658,1664,1666,1670,1672,1674,1676,1678,1682,1684,1686,1686,1688,1690,1692,1694,1696,1700,1702,1704,1706,1708,1708,1710,1712,1714,1716,1718,1718,1718,1720,1720,1722,1722,1722,1724,1726,1726,1726,1728,1730,1730,1730,1730,1732,1732,1732,1734,1734,1736,1736,1736,1736…
7	Active_zone	1986.1208	1886,1882,1880,1878,1876,1874,1872,1870,1868,1866,1864,1862,1860,1858,1856,1854,1852,1848,1844,1840,1838,1836,1832,1830,1826,1824,1822,1820,1812,1808,1806,1802,1798,1796,1792,1790,1786,1784,1780,1776,1772,1770,1768,1764,1762,1760,1758,1756,1754,1750,1748,1746,1742,1738,1736,1734,1732,1730,1728,1724,1722,1720,1716,1714,1712,1710,1708,1706,1704,1698,1696,1692,1688,1684,1680,1676,1672,1668,1664,1660…	1736,1734,1734,1734,1734,1734,1734,1734,1734,1734,1734,1734,1734,1734,1734,1734,1734,1736,1736,1738,1738,1740,1742,1746,1748,1750,1752,1752,1756,1758,1760,1762,1764,1766,1768,1768,1770,1772,1774,1776,1776,1778,1778,1778,1778,1780,1780,1780,1782,1782,1782,1782,1782,1782,1782,1782,1782,1780,1780,1780,1780,1778,1776,1774,1772,1768,1766,1764,1762,1760,1760,1760,1760,1760,1760,1762,1762,1762,1762,1762…
7	Dense_projection	862.6683	1580,1582,1584,1586,1590,1596,1602,1610,1614,1618,1622,1622,1624,1624,1624,1624,1622,1620,1620,1618,1616,1614,1610,1608,1604,1602,1600,1598,1596,1594,1590,1588,1586,1584,1582,1580,1580,1578,1576,1576,1574,1572,1572,1570,1570,1568,1566,1566,1566,1566,1566,1566,1566,1566,1568,1568,1568,1568,1568,1570,1570,1570,1572,1572,1572,1574,1574,1574,1574,1576,1576,1578,1580,1582,1584,1586,1588,1590,1594,1596…	1454,1454,1454,1454,1454,1456,1456,1458,1462,1464,1466,1470,1472,1474,1476,1478,1480,1482,1484,1486,1486,1486,1486,1488,1488,1490,1490,1492,1494,1496,1498,1498,1500,1502,1506,1508,1510,1512,1512,1514,1516,1520,1522,1524,1528,1530,1534,1538,1540,1544,1548,1550,1554,1558,1562,1566,1570,1574,1578,1580,1584,1586,1590,1592,1596,1600,1604,1608,1612,1616,1618,1622,1626,1630,1632,1636,1638,1642,1644,1650…
1	SV	2155	1638	29.0689
