# Supplementary material for: SynapsEM: Computer-Assisted Synapse Morphometry
Source: Front Synaptic Neurosci. 2020 Dec 18;12:584549. doi: 10.3389/fnsyn.2020.584549 (PMC7775558; doi:10.3389/fnsyn.2020.584549)
Supplement: Supplementary file 4 [file Data_Sheet_2.ZIP › c_elegans_reconstructed_bouton_analysis/syn1/new_slice-014.txt]

1	DCV	1956	1612	39
1	DCV	2136.5	1474.5	31.5
1	DCV	2141.5	1565.5	38.5
1	DCV	2182	1243	40
1	DCV	2486	1551	35
1	DCV	1966	1027	40
1	tethered_SV	1789.5	1275.5	26.5
1	SV	2065	1617	29
1	tethered_SV	2160	1709	28
1	SV	2238	1664	35
1	SV	2302	1608	32
1	SV	2387.5	1635.5	28.5
1	SV	2276.5	1421.5	32.5
1	SV	2231.5	1299.5	29.5
1	SV	2311	1289	31
1	SV	2270.5	1208.5	30.5
1	SV	2137	1033	29
1	SV	2447	956	30
1	SV	2542.5	1158.5	34.5
1	SV	2373.5	1351.5	27.5
1	SV	2238.5	1360.5	25.5
1	SV	2343.5	1461.5	35.5
1	SV	2452	1648	26
1	SV	2178.5	1141.5	26.5
1	tethered_SV	2099.5	927.5	28.5
1	SV	1751	1612	24
1	docked_SV	1864	1139	25
7	Plasma_membrane	3088.9866	2604,2604,2604,2604,2608,2610,2612,2616,2618,2620,2622,2624,2626,2628,2630,2632,2632,2632,2632,2632,2632,2634,2634,2632,2632,2630,2628,2626,2622,2620,2616,2614,2612,2610,2606,2604,2602,2600,2598,2596,2596,2596,2596,2600,2602,2604,2608,2610,2612,2616,2618,2622,2624,2626,2630,2632,2636,2638,2640,2642,2644,2646,2648,2650,2650,2652,2652,2650,2650,2650,2650,2652,2652,2654,2656,2658,2658,2658,2658,2658…	1570,1568,1566,1562,1556,1552,1546,1540,1534,1528,1522,1516,1508,1500,1494,1488,1482,1478,1474,1470,1464,1460,1456,1454,1450,1446,1442,1438,1434,1430,1424,1418,1412,1408,1406,1404,1400,1396,1392,1386,1384,1380,1374,1370,1364,1360,1356,1352,1346,1340,1334,1328,1322,1316,1312,1308,1304,1298,1294,1290,1284,1280,1272,1266,1258,1252,1246,1240,1234,1228,1222,1218,1212,1206,1198,1192,1188,1186,1180,1176…
7	Active_zone	1595.3475	2610,2604,2602,2600,2598,2596,2592,2590,2586,2584,2580,2576,2572,2568,2564,2562,2560,2556,2554,2550,2548,2546,2544,2542,2540,2538,2536,2534,2534,2532,2530,2528,2526,2524,2522,2520,2518,2516,2514,2512,2510,2508,2508,2506,2504,2502,2500,2498,2494,2492,2490,2486,2482,2478,2474,2470,2464,2458,2452,2448,2442,2436,2428,2422,2416,2410,2404,2400,2394,2388,2384,2378,2372,2364,2356,2346,2338,2330,2322,2312…	1102,1104,1104,1100,1096,1092,1090,1086,1082,1076,1070,1066,1062,1058,1054,1050,1044,1040,1034,1030,1026,1020,1014,1010,1004,1000,994,990,986,982,978,974,970,966,962,958,954,950,946,944,940,936,934,930,928,924,922,920,916,914,912,910,906,904,902,900,898,896,894,894,892,892,890,888,886,884,882,880,876,874,870,866,862,858,856,850,848,844,840,838,836,834,834,834,834,834,834,834,834,834,834,836,838,8…
