# Supplementary material for: SynapsEM: Computer-Assisted Synapse Morphometry
Source: Front Synaptic Neurosci. 2020 Dec 18;12:584549. doi: 10.3389/fnsyn.2020.584549 (PMC7775558; doi:10.3389/fnsyn.2020.584549)
Supplement: Supplementary file 4 [file Data_Sheet_2.ZIP › c_elegans_reconstructed_bouton_analysis/syn1/new_slice-000.txt]

1	tethered_SV	1640.5	1735.5	33.5
1	SV	1747.5	1685.5	38.5
1	SV	1900.5	1363.5	32.5
1	SV	1965	1450	29
1	SV	1714	1531	24.3516
7	Plasma_membrane	2534.3159	2356,2356,2356,2356,2356,2356,2354,2354,2352,2348,2346,2342,2334,2330,2324,2320,2316,2312,2308,2304,2296,2290,2286,2278,2274,2272,2270,2266,2262,2258,2254,2252,2248,2244,2242,2238,2234,2230,2228,2224,2222,2218,2216,2212,2210,2206,2202,2198,2194,2192,2188,2186,2184,2182,2180,2180,2180,2180,2180,2180,2180,2180,2180,2182,2182,2184,2184,2184,2184,2182,2180,2178,2174,2172,2168,2162,2158,2152,2146,2140…	1570,1566,1562,1558,1552,1546,1538,1530,1522,1508,1502,1490,1476,1470,1462,1456,1448,1440,1432,1428,1426,1422,1420,1416,1414,1412,1410,1406,1400,1396,1394,1390,1388,1384,1382,1380,1378,1376,1374,1372,1370,1368,1366,1362,1358,1354,1350,1344,1340,1338,1332,1328,1324,1318,1310,1306,1298,1290,1286,1280,1272,1264,1258,1250,1240,1232,1222,1214,1206,1198,1188,1180,1172,1164,1158,1150,1144,1136,1130,1124…
7	Active_zone	960.7239	1560,1562,1564,1566,1570,1572,1576,1578,1582,1586,1590,1592,1596,1598,1602,1606,1610,1612,1616,1616,1616,1616,1616,1616,1616,1616,1616,1616,1616,1616,1616,1616,1614,1614,1614,1614,1616,1616,1616,1616,1618,1618,1620,1622,1624,1624,1626,1628,1630,1634,1640,1644,1648,1654,1658,1664,1670,1674,1678,1684,1688,1692,1698,1702,1708,1714,1718,1724,1730,1738,1744,1752,1760,1766,1774,1780,1788,1796,1804,1814…	1564,1562,1560,1558,1556,1554,1550,1548,1542,1536,1532,1528,1522,1518,1514,1508,1502,1496,1492,1486,1484,1480,1476,1472,1468,1464,1458,1454,1450,1444,1440,1434,1430,1426,1422,1420,1416,1412,1408,1404,1400,1396,1390,1386,1382,1378,1376,1372,1368,1362,1358,1352,1346,1342,1338,1332,1326,1320,1314,1310,1304,1298,1294,1290,1282,1276,1272,1264,1258,1252,1246,1238,1234,1228,1222,1216,1212,1206,1200,1194…
