# Supplementary material for: SynapsEM: Computer-Assisted Synapse Morphometry
Source: Front Synaptic Neurosci. 2020 Dec 18;12:584549. doi: 10.3389/fnsyn.2020.584549 (PMC7775558; doi:10.3389/fnsyn.2020.584549)
Supplement: Supplementary file 4 [file Data_Sheet_2.ZIP › c_elegans_reconstructed_bouton_analysis/syn1/new_slice-016.txt]

1	docked_SV	1899	1719	32
1	tethered_SV	2150.5	1663.5	24.5
1	tethered_SV	2224.5	1678.5	27.5
1	SV	2281.5	1622.5	26.5
1	SV	2173.5	1608.5	24.5
1	SV	2115	1603	30
1	SV	2052	1641	26
1	tethered_SV	1993	1674	28
1	SV	1911.5	1622.5	27.5
1	SV	1859.5	1597.5	26.5
1	SV	2027	1568	28
1	SV	2109.5	1536.5	26.5
1	SV	2102	1479	25
1	SV	2273	1493	28
1	SV	2272.5	1419.5	26.5
1	SV	2190	1396	32
1	SV	2231.5	1331.5	28.5
1	SV	2168.5	1295.5	26.5
1	SV	2107.5	1360.5	27.5
1	SV	2309.5	1218.5	27.5
1	SV	2215.5	1255.5	27.5
1	SV	2384	1312	35
1	SV	2233	1173	30
1	SV	1727	1514	32
1	tethered_SV	1719.5	1425.5	30.5
1	DCV	1828.5	1508.5	36.5
1	DCV	1946.5	1541.5	44.5
1	tethered_SV	2052	983	25
7	Plasma_membrane	3077.2064	2548,2550,2552,2554,2558,2560,2564,2568,2570,2574,2576,2578,2578,2580,2584,2588,2590,2594,2596,2598,2598,2600,2602,2602,2604,2604,2604,2604,2604,2606,2606,2606,2606,2606,2606,2606,2604,2606,2606,2606,2606,2606,2606,2606,2606,2606,2606,2604,2604,2604,2604,2604,2604,2604,2604,2604,2606,2608,2610,2612,2614,2618,2620,2624,2628,2632,2634,2638,2640,2644,2646,2648,2650,2652,2654,2656,2658,2658,2660,2662…	1564,1564,1562,1562,1554,1552,1546,1542,1536,1530,1526,1518,1514,1508,1500,1492,1486,1478,1472,1466,1460,1454,1448,1442,1438,1432,1426,1422,1412,1406,1400,1394,1390,1382,1376,1368,1360,1354,1350,1344,1338,1336,1332,1326,1324,1320,1316,1314,1312,1310,1308,1304,1302,1300,1296,1292,1288,1284,1280,1276,1272,1268,1262,1256,1252,1246,1240,1236,1230,1224,1218,1212,1208,1202,1198,1192,1186,1182,1176,1170…
7	Active_zone	1759.7168	2612,2616,2620,2622,2624,2624,2626,2626,2630,2632,2636,2640,2642,2646,2650,2652,2654,2656,2658,2658,2660,2662,2664,2664,2664,2664,2664,2664,2664,2662,2662,2660,2660,2658,2656,2656,2654,2652,2650,2648,2646,2644,2640,2636,2630,2624,2616,2612,2602,2596,2592,2588,2584,2580,2576,2574,2570,2568,2564,2562,2558,2556,2552,2550,2550,2548,2544,2542,2540,2538,2536,2532,2530,2528,2524,2522,2516,2512,2506,2500…	1280,1274,1270,1268,1266,1264,1262,1260,1258,1254,1248,1244,1238,1234,1228,1224,1220,1214,1210,1206,1200,1194,1190,1186,1182,1174,1170,1166,1162,1158,1154,1150,1146,1144,1142,1140,1138,1136,1134,1130,1128,1124,1122,1120,1116,1114,1108,1104,1096,1090,1082,1076,1068,1060,1054,1048,1042,1036,1030,1024,1018,1014,1006,1000,992,986,980,974,968,962,956,948,944,938,934,928,924,920,916,912,908,904,900,898…
