# Supplementary material for: SynapsEM: Computer-Assisted Synapse Morphometry
Source: Front Synaptic Neurosci. 2020 Dec 18;12:584549. doi: 10.3389/fnsyn.2020.584549 (PMC7775558; doi:10.3389/fnsyn.2020.584549)
Supplement: Supplementary file 4 [file Data_Sheet_2.ZIP › c_elegans_reconstructed_bouton_analysis/syn1/new_slice-002.txt]

1	tethered_SV	1720	1456	35
1	DCV	1838.5	1560.5	36.5
1	SV	2063	1216	32
7	Plasma_membrane	2669.8015	2364,2360,2356,2354,2352,2350,2350,2348,2348,2348,2348,2350,2352,2352,2352,2354,2356,2356,2356,2356,2354,2352,2348,2346,2340,2336,2330,2324,2318,2310,2304,2298,2290,2282,2276,2270,2264,2258,2254,2250,2246,2242,2238,2236,2234,2232,2230,2228,2226,2224,2224,2224,2222,2222,2222,2222,2222,2222,2224,2226,2230,2232,2234,2236,2238,2240,2240,2242,2242,2242,2244,2244,2242,2240,2240,2238,2236,2234,2232,2230…	1534,1532,1528,1526,1524,1518,1516,1510,1502,1494,1490,1478,1472,1468,1462,1454,1448,1442,1438,1434,1432,1428,1426,1424,1424,1420,1418,1416,1414,1412,1408,1406,1402,1400,1396,1394,1392,1388,1386,1382,1378,1374,1370,1366,1364,1356,1352,1346,1340,1334,1330,1328,1324,1318,1310,1302,1294,1288,1278,1268,1260,1252,1244,1236,1226,1220,1212,1204,1196,1188,1180,1172,1166,1160,1154,1148,1140,1136,1132,1130…
7	Active_zone	850.1427	1630,1634,1636,1640,1642,1642,1642,1642,1644,1644,1646,1646,1646,1648,1650,1652,1652,1652,1652,1652,1654,1654,1656,1656,1656,1658,1658,1660,1662,1664,1666,1668,1670,1672,1676,1678,1680,1682,1684,1688,1692,1696,1700,1704,1708,1712,1716,1720,1726,1730,1736,1744,1752,1758,1766,1772,1778,1786,1792,1796,1800,1804,1810,1814,1818,1822,1826,1830,1834,1838,1840,1842,1846,1850,1854,1856,1862,1866,1870,1876…	1518,1512,1508,1498,1490,1486,1478,1474,1468,1460,1452,1446,1440,1434,1428,1422,1418,1414,1410,1406,1402,1400,1396,1394,1390,1386,1382,1378,1374,1370,1366,1362,1358,1354,1350,1348,1344,1342,1340,1338,1334,1332,1330,1328,1324,1320,1318,1314,1310,1306,1302,1298,1294,1288,1282,1276,1272,1266,1260,1256,1252,1248,1244,1240,1236,1232,1228,1224,1220,1216,1212,1210,1206,1202,1196,1190,1186,1180,1176,1170…
