# Supplementary material for: SynapsEM: Computer-Assisted Synapse Morphometry
Source: Front Synaptic Neurosci. 2020 Dec 18;12:584549. doi: 10.3389/fnsyn.2020.584549 (PMC7775558; doi:10.3389/fnsyn.2020.584549)
Supplement: Supplementary file 4 [file Data_Sheet_2.ZIP › c_elegans_reconstructed_bouton_analysis/syn1/new_slice-003.txt]

1	tethered_SV	2199.5	1151.5	31.5
1	SV	2154	1180	29
1	SV	2111.5	1120.5	29.5
1	SV	2103.5	1219.5	32.5
1	SV	1790.5	1515.5	33.5
1	docked_SV	1603	1526	26
1	SV	1672.5	1547.5	33.5
7	Plasma_membrane	2688.7944	2398,2402,2404,2406,2410,2414,2418,2418,2418,2420,2420,2420,2418,2418,2416,2414,2412,2410,2408,2406,2404,2402,2400,2398,2396,2394,2392,2388,2386,2382,2378,2374,2370,2368,2364,2362,2362,2360,2360,2360,2360,2360,2360,2362,2362,2364,2366,2368,2368,2370,2372,2372,2372,2372,2372,2372,2372,2372,2370,2368,2366,2364,2364,2360,2358,2354,2350,2346,2342,2338,2330,2326,2322,2316,2310,2306,2302,2298,2292,2288…	1664,1660,1654,1648,1642,1636,1630,1624,1618,1610,1606,1600,1596,1592,1590,1586,1584,1582,1580,1578,1576,1574,1570,1566,1564,1560,1558,1554,1550,1546,1540,1536,1530,1524,1520,1514,1510,1506,1504,1500,1496,1492,1488,1486,1482,1478,1476,1472,1470,1466,1464,1462,1458,1456,1452,1450,1448,1446,1444,1442,1440,1438,1436,1434,1430,1428,1424,1420,1416,1414,1408,1404,1400,1394,1390,1384,1380,1376,1372,1366…
7	Active_zone	975.7456	2274,2274,2272,2272,2270,2270,2266,2262,2258,2252,2248,2246,2242,2238,2234,2230,2226,2224,2222,2220,2216,2214,2210,2206,2202,2198,2194,2190,2186,2184,2180,2174,2170,2166,2162,2160,2158,2154,2150,2144,2140,2136,2130,2124,2118,2110,2104,2096,2090,2084,2078,2074,2070,2066,2062,2058,2054,2048,2044,2038,2032,2026,2020,2014,2008,2002,1996,1990,1984,1978,1974,1970,1966,1960,1956,1952,1946,1942,1934,1930…	1160,1158,1158,1156,1152,1150,1146,1144,1140,1138,1134,1132,1128,1124,1122,1118,1116,1112,1108,1106,1102,1098,1096,1092,1090,1086,1082,1078,1076,1072,1068,1066,1066,1062,1060,1058,1056,1054,1052,1050,1048,1046,1044,1042,1042,1040,1038,1036,1034,1032,1032,1030,1030,1030,1030,1030,1030,1030,1032,1034,1034,1036,1038,1038,1040,1042,1042,1044,1046,1046,1048,1048,1050,1052,1054,1056,1056,1060,1062,1066…
