# Supplementary material for: SynapsEM: Computer-Assisted Synapse Morphometry
Source: Front Synaptic Neurosci. 2020 Dec 18;12:584549. doi: 10.3389/fnsyn.2020.584549 (PMC7775558; doi:10.3389/fnsyn.2020.584549)
Supplement: Supplementary file 4 [file Data_Sheet_2.ZIP › c_elegans_reconstructed_bouton_analysis/syn1/new_slice-017.txt]

1	docked_SV	1759	1717	29
1	tethered_SV	1917.5	1716.5	28.5
1	tethered_SV	2073	1707	27
1	SV	2041.5	1664.5	27.5
1	SV	1981	1643	27
1	SV	1908.5	1631.5	23.5
1	SV	1847.5	1594.5	27.5
1	SV	1815.5	1663.5	26.5
1	SV	1720.5	1559.5	28.5
1	SV	1768	1452	28
1	tethered_SV	1701	1426	30
1	tethered_SV	1715.5	1355.5	30.5
1	tethered_SV	1739.5	1278.5	27.5
1	SV	2081.5	924.5	26.5
1	SV	2379.5	891.5	29.5
1	tethered_SV	2479.5	988.5	29.5
1	SV	2455.5	1059.5	27.5
1	SV	2371	1394	29
1	SV	2344.5	1536.5	32.5
1	SV	2225.5	1558.5	27.5
1	SV	2261.5	1644.5	29.5
1	tethered_SV	2367.5	1664.5	28.5
1	tethered_SV	2443.5	1612.5	27.5
1	docked_SV	2499.5	1572.5	27.5
1	SV	2447	1543	30
1	SV	2498.5	1486.5	25.5
1	SV	2177	1456	30
1	SV	2041	1489	30
1	SV	2088.5	1608.5	22.5
1	DCV	2080	1402	52
1	DCV	2010	1559	38
1	DCV	2192.5	1239.5	38.5
7	Plasma_membrane	3228.3088	2340,2342,2344,2346,2348,2354,2358,2364,2368,2374,2380,2384,2392,2398,2402,2408,2414,2418,2422,2428,2432,2436,2438,2442,2448,2452,2456,2460,2466,2470,2474,2478,2482,2486,2490,2494,2500,2504,2508,2512,2514,2518,2520,2522,2526,2528,2532,2534,2536,2538,2540,2544,2546,2548,2550,2550,2552,2554,2556,2558,2560,2560,2562,2564,2566,2568,2568,2570,2572,2574,2576,2578,2580,2582,2584,2586,2586,2586,2586,2586…	1716,1714,1712,1712,1712,1710,1708,1706,1706,1702,1698,1696,1690,1684,1682,1678,1674,1670,1666,1664,1662,1660,1658,1656,1652,1650,1646,1642,1638,1634,1628,1624,1620,1616,1614,1610,1606,1600,1596,1592,1590,1586,1582,1580,1576,1572,1568,1566,1562,1558,1554,1550,1546,1542,1538,1534,1530,1526,1522,1516,1512,1506,1500,1494,1488,1484,1478,1470,1464,1458,1452,1446,1440,1434,1426,1420,1414,1408,1404,1398…
7	Active_zone	1584.9758	2558,2554,2554,2552,2550,2550,2548,2548,2546,2544,2540,2538,2536,2534,2532,2530,2530,2528,2528,2528,2528,2528,2528,2528,2528,2528,2528,2528,2526,2526,2524,2522,2522,2520,2518,2516,2514,2510,2508,2504,2500,2496,2492,2488,2482,2478,2472,2468,2462,2456,2450,2444,2438,2430,2422,2414,2404,2396,2386,2374,2370,2358,2348,2340,2332,2326,2318,2310,2304,2298,2292,2284,2278,2270,2264,2254,2248,2240,2232,2226…	1022,1022,1020,1020,1020,1018,1016,1014,1012,1008,1006,1004,1000,996,994,990,988,984,980,976,974,970,966,964,962,958,956,954,950,946,944,940,938,934,930,928,924,918,914,908,902,896,890,884,878,874,868,866,862,858,856,854,850,848,846,842,840,836,834,832,830,826,824,822,822,820,818,818,816,816,814,814,814,814,814,814,816,816,818,820,820,822,824,826,828,830,832,834,838,840,842,846,848,852,856,858,86…
