# Supplementary material for: SynapsEM: Computer-Assisted Synapse Morphometry
Source: Front Synaptic Neurosci. 2020 Dec 18;12:584549. doi: 10.3389/fnsyn.2020.584549 (PMC7775558; doi:10.3389/fnsyn.2020.584549)
Supplement: Supplementary file 4 [file Data_Sheet_2.ZIP › c_elegans_reconstructed_bouton_analysis/syn1/new_slice-032.txt]

1	docked_SV	1678	1636	32
1	tethered_SV	1608	1607	27
1	SV	1611	1457	30
1	SV	1701.5	1379.5	28.5
1	SV	1682	1467	29
1	SV	1740	1558	27
1	SV	1682	1554	28
1	SV	1797.5	1542.5	27.5
1	SV	1826.5	1575.5	23.5
1	tethered_SV	1821	1634	27
1	docked_SV	1977.5	1659.5	29.5
1	SV	1985	1598	28
1	tethered_SV	1916.5	1632.5	27.5
1	SV	1905	1528	24
1	SV	1835	1482	29
1	SV	1739	1466	31
1	SV	1802.5	1372.5	33.5
1	SV	1627	1365	28
1	SV	1693.5	1272.5	28.5
1	SV	1794	1229	26
1	SV	1772	1300	27
1	SV	1860	1285	27
1	SV	1902	1367	27
1	SV	1960	1319	27
1	SV	1938.5	1272.5	25.5
1	SV	1870	1228	26
1	SV	1847	1142	30
1	tethered_SV	1969.5	1008.5	27.5
1	tethered_SV	2068	938	26
1	SV	2141	1015	30
1	SV	2077.5	1180.5	28.5
1	SV	1949.5	1215.5	30.5
1	SV	2020	1278	29
1	SV	2105.5	1346.5	31.5
1	SV	2055	1420	23
1	SV	2062.5	1535.5	26.5
1	SV	2124	1497	26
1	SV	2135.5	1423.5	32.5
1	SV	2108	1581	26
1	SV	1972	1505	28
1	SV	2306	1363	27
1	tethered_SV	2296	1512	28
1	SV	2253	1314	32
1	SV	2246.5	1240.5	30.5
1	SV	2350	1129	26
1	SV	2265.5	1117.5	27.5
1	SV	2239.5	1032.5	28.5
1	SV	2401.5	972.5	30.5
1	SV	2424	1188	26
1	DCV	2026.5	1349.5	39.5
7	Plasma_membrane	3021.2911	2442,2446,2450,2454,2458,2464,2468,2472,2476,2478,2482,2486,2490,2494,2496,2500,2504,2506,2510,2512,2514,2514,2516,2516,2518,2518,2518,2520,2520,2520,2520,2520,2520,2520,2520,2520,2520,2520,2520,2518,2518,2518,2516,2514,2514,2512,2510,2508,2506,2504,2502,2500,2498,2498,2498,2498,2498,2498,2500,2500,2502,2504,2504,2506,2510,2512,2516,2518,2520,2522,2524,2526,2528,2530,2532,2534,2534,2536,2538,2538…	1448,1444,1440,1436,1432,1426,1420,1416,1410,1406,1400,1394,1390,1384,1380,1374,1370,1366,1360,1354,1350,1344,1340,1336,1330,1326,1322,1318,1314,1310,1306,1304,1300,1296,1292,1290,1286,1284,1282,1280,1276,1274,1272,1270,1266,1264,1262,1258,1256,1254,1252,1250,1248,1246,1242,1240,1238,1234,1230,1226,1222,1220,1216,1214,1212,1210,1208,1206,1206,1204,1204,1202,1200,1200,1198,1198,1196,1194,1192,1190…
7	Active_zone	1931.9351	1988,1986,1984,1984,1982,1980,1978,1976,1972,1970,1968,1964,1962,1958,1956,1952,1950,1946,1940,1936,1934,1930,1924,1920,1916,1914,1910,1906,1902,1898,1894,1888,1884,1880,1876,1872,1868,1864,1858,1854,1850,1846,1842,1838,1834,1832,1828,1826,1822,1820,1816,1814,1810,1808,1806,1802,1798,1794,1790,1786,1782,1776,1772,1766,1762,1758,1754,1750,1746,1742,1736,1732,1728,1724,1720,1718,1712,1710,1706,1704…	1690,1690,1690,1688,1688,1688,1688,1686,1684,1684,1682,1680,1678,1676,1674,1674,1672,1672,1672,1670,1670,1668,1668,1668,1668,1668,1668,1668,1668,1668,1668,1670,1670,1670,1670,1672,1674,1674,1676,1676,1676,1676,1678,1678,1676,1676,1676,1676,1676,1674,1674,1674,1674,1672,1672,1670,1670,1668,1668,1666,1664,1664,1664,1662,1662,1660,1658,1658,1658,1656,1656,1656,1656,1656,1656,1656,1656,1658,1658,1660…
7	Dense_projection	184.7523	1522,1526,1528,1532,1534,1538,1540,1542,1544,1544,1546,1546,1548,1550,1550,1552,1552,1554,1554,1554,1554,1552,1552,1552,1552,1550,1550,1550,1548,1548,1548,1548,1548,1548,1546,1546,1544,1544,1542,1542,1540,1538,1538,1536,1536,1534,1534,1532,1532,1530,1530,1530,1530,1528,1528,1528,1528,1526,1526,1526,1524,1524,1524,1522,1522,1522,1522,1522,1522,1522,1520,1520,1520,1520,1520,1520,1520,1520,1522,1520	1510,1506,1504,1506,1506,1508,1510,1512,1514,1516,1518,1520,1522,1524,1526,1530,1532,1536,1538,1542,1544,1548,1550,1552,1554,1558,1560,1564,1566,1568,1570,1572,1574,1576,1578,1580,1580,1582,1582,1584,1584,1584,1582,1582,1580,1580,1578,1576,1572,1570,1568,1564,1562,1560,1558,1556,1554,1552,1550,1546,1544,1542,1540,1540,1536,1534,1532,1530,1528,1526,1526,1524,1522,1520,1518,1516,1514,1512,1510,1508
