# Supplementary material for: SynapsEM: Computer-Assisted Synapse Morphometry
Source: Front Synaptic Neurosci. 2020 Dec 18;12:584549. doi: 10.3389/fnsyn.2020.584549 (PMC7775558; doi:10.3389/fnsyn.2020.584549)
Supplement: Supplementary file 4 [file Data_Sheet_2.ZIP › c_elegans_reconstructed_bouton_analysis/syn1/new_slice-026.txt]

1	DCV	1681.5	1653.5	36.5
1	DCV	1990.5	1425.5	52.5
1	DCV	1868.5	1419.5	42.5
1	DCV	1945.5	1286.5	53.5
1	docked_SV	1395	1457	28
1	docked_SV	1420	1388	26
1	tethered_SV	1496	1315	27
1	docked_SV	1550.5	1242.5	31.5
1	docked_SV	1482	1579	31
1	SV	1563	1556	21
1	docked_SV	1539	1620	29
1	SV	1511	1495	30
1	SV	1470	1436	29
1	SV	1521	1364	30
1	SV	1557	1439	32
1	SV	1654	1393	27
1	SV	1630.5	1336.5	27.5
1	SV	1578.5	1316.5	25.5
1	SV	1611.5	1262.5	29.5
1	SV	1625.5	1203.5	29.5
1	SV	1693.5	1099.5	28.5
1	SV	1768	1040	25
1	tethered_SV	1847.5	965.5	29.5
1	SV	1930.5	960.5	33.5
1	SV	1851	1079	27
1	SV	1786	1155	37
1	SV	1699	1219	28
1	SV	1684.5	1293.5	32.5
1	SV	1771.5	1272.5	28.5
1	SV	1730	1401	29
1	SV	1785.5	1367.5	29.5
1	SV	1837	1309	31
1	SV	1883	1344	29
1	SV	1895.5	1199.5	26.5
1	SV	1780.5	1446.5	27.5
1	SV	1786	1500	28
1	SV	1715.5	1475.5	29.5
1	SV	1722	1541	28
1	SV	1762	1597	27
1	SV	1658	1571	26
1	SV	1625	1456	29
1	SV	1846	1539	27
1	SV	1848	1609	26
1	SV	1934	1500	25
1	SV	1949.5	1564.5	31.5
1	tethered_SV	1977.5	1625.5	27.5
1	SV	2034	1549	29
1	SV	2045.5	1484.5	28.5
1	SV	2120.5	1533.5	31.5
1	tethered_SV	2164	1617	25
1	SV	2185	1561	24
1	SV	2196.5	1465.5	23.5
1	SV	2330	1376	27
1	SV	2050.5	1234.5	27.5
1	SV	2005.5	1194.5	29.5
1	SV	1929.5	1132.5	28.5
1	SV	1948	1035	28
1	SV	2023	1005	31
1	SV	2096	997	21
1	SV	2083.5	927.5	29.5
1	SV	2173	919	34
1	SV	2024	1112	27
1	SV	2157	1125	30
1	SV	2272.5	1093.5	33.5
1	LV	2337.5	1170.5	36.5
1	LV	2057	1317	41
7	Plasma_membrane	3294.2467	2388,2388,2388,2390,2392,2394,2394,2396,2396,2400,2404,2406,2410,2412,2420,2424,2428,2432,2436,2438,2442,2444,2446,2450,2452,2456,2458,2462,2466,2468,2470,2472,2474,2476,2478,2480,2482,2484,2488,2492,2494,2496,2498,2504,2508,2512,2516,2520,2524,2528,2532,2536,2542,2548,2552,2558,2564,2568,2574,2578,2582,2588,2592,2596,2598,2598,2600,2600,2600,2598,2596,2592,2590,2586,2582,2576,2570,2566,2560,2556…	1520,1518,1516,1514,1512,1508,1504,1500,1494,1488,1480,1472,1464,1458,1444,1434,1426,1418,1412,1408,1404,1400,1396,1392,1388,1382,1378,1372,1366,1360,1352,1346,1340,1334,1330,1324,1318,1312,1304,1300,1296,1292,1288,1282,1278,1276,1272,1270,1266,1264,1262,1260,1256,1252,1248,1244,1240,1234,1230,1226,1222,1216,1210,1204,1198,1190,1184,1176,1170,1164,1160,1156,1152,1148,1144,1140,1138,1134,1130,1128…
7	Active_zone	2109.7655	2520,2518,2518,2518,2516,2516,2514,2512,2512,2510,2510,2508,2508,2508,2506,2506,2504,2504,2504,2504,2504,2504,2502,2502,2500,2500,2496,2494,2490,2488,2486,2482,2480,2476,2472,2468,2466,2464,2460,2456,2452,2446,2440,2436,2430,2426,2420,2414,2410,2404,2398,2392,2388,2384,2380,2376,2370,2364,2358,2354,2348,2344,2340,2336,2330,2326,2320,2314,2310,2306,2302,2298,2294,2286,2280,2274,2268,2262,2256,2248…	1088,1088,1086,1084,1084,1080,1076,1074,1070,1066,1058,1054,1050,1044,1040,1034,1030,1024,1018,1010,1004,1000,994,990,988,982,978,974,970,966,962,956,952,950,946,940,936,932,928,924,922,918,914,912,910,908,908,906,906,906,906,906,906,906,906,906,904,902,900,900,898,896,892,890,888,884,882,878,876,872,870,868,864,862,860,856,854,852,850,848,846,846,844,844,842,842,842,840,840,840,840,838,838,838,8…
7	Dense_projection	266.2171	1372,1374,1376,1376,1380,1384,1386,1388,1390,1394,1396,1400,1402,1404,1406,1408,1410,1412,1414,1416,1418,1420,1422,1424,1424,1426,1428,1428,1430,1430,1430,1432,1432,1432,1432,1432,1432,1430,1430,1428,1426,1426,1426,1426,1426,1426,1428,1428,1430,1432,1434,1436,1436,1438,1438,1440,1440,1440,1440,1440,1440,1440,1440,1440,1438,1438,1438,1436,1434,1432,1430,1428,1426,1424,1422,1422,1420,1418,1416,1414…	1512,1510,1510,1508,1506,1504,1504,1502,1500,1500,1500,1498,1498,1496,1496,1496,1496,1496,1496,1496,1496,1496,1496,1496,1498,1498,1500,1502,1502,1504,1506,1508,1510,1512,1516,1518,1520,1522,1524,1528,1530,1532,1534,1536,1538,1540,1540,1542,1544,1546,1548,1550,1552,1552,1554,1556,1558,1560,1562,1566,1568,1570,1574,1576,1578,1580,1582,1584,1586,1586,1586,1586,1586,1586,1586,1584,1584,1584,1582,1582…
