# Supplementary material for: SynapsEM: Computer-Assisted Synapse Morphometry
Source: Front Synaptic Neurosci. 2020 Dec 18;12:584549. doi: 10.3389/fnsyn.2020.584549 (PMC7775558; doi:10.3389/fnsyn.2020.584549)
Supplement: Supplementary file 4 [file Data_Sheet_2.ZIP › c_elegans_reconstructed_bouton_analysis/syn1/new_slice-027.txt]

1	tethered_SV	1637	1678	26
1	SV	1607	1606	29
1	SV	1610	1530	29
1	SV	1547.5	1510.5	28.5
1	docked_SV	1496	1400	29
1	SV	1571.5	1401.5	29.5
1	SV	1584	1335	26
1	tethered_SV	1599	1267	33
1	SV	1621.5	1459.5	29.5
1	SV	1670.5	1556.5	27.5
1	SV	1702.5	1638.5	24.5
1	SV	1742	1576	25
1	SV	1798	1604	32
1	SV	1870	1635	28
1	SV	1940.5	1600.5	31.5
1	docked_SV	2031.5	1675.5	27.5
1	tethered_SV	2119.5	1653.5	28.5
1	SV	2067.5	1622.5	29.5
1	SV	2092.5	1554.5	25.5
1	SV	2126.5	1596.5	30.5
1	SV	2215	1608	26
1	SV	2205	1548	31
1	SV	2123.5	1516.5	29.5
1	SV	2099.5	1448.5	28.5
1	SV	2167	1440	30
1	SV	2157.5	1375.5	29.5
1	SV	2016	1491	28
1	SV	1937.5	1534.5	28.5
1	SV	1955.5	1439.5	30.5
1	SV	1909.5	1412.5	27.5
1	SV	1878	1573	29
1	SV	1831	1514	29
1	SV	1794.5	1451.5	28.5
1	SV	1736.5	1495.5	28.5
1	SV	1716	1384	28
1	SV	1690	1306	30
1	SV	1691	1232	28
1	SV	1739	1175	29
1	SV	1793	1228	31
1	SV	1779.5	1308.5	25.5
1	SV	1827	1366	32
1	SV	1993	1229	26
1	SV	2035.5	1285.5	28.5
1	SV	2169	1210	29
1	SV	2085	1262	28
1	SV	2001	1134	28
1	SV	1952	1078	25
1	SV	1868.5	1042.5	27.5
1	tethered_SV	1783.5	1095.5	28.5
1	SV	2002	978	26
1	tethered_SV	2033.5	916.5	26.5
1	docked_SV	2182.5	879.5	23.5
1	SV	2082.5	965.5	30.5
1	SV	2145	1019	26
1	SV	2125.5	1081.5	23.5
1	SV	2141.5	1149.5	27.5
1	SV	2299	1106	27
1	SV	2327.5	1019.5	27.5
1	SV	2333.5	1449.5	27.5
1	DCV	2249.5	1009.5	35.5
1	DCV	2175.5	1280.5	28.5
1	DCV	2243.5	1249.5	29.5
1	DCV	2088	1358	37
1	DCV	1876.5	1183.5	43.5
1	LV	2348.5	1185.5	42.5
7	Dense_projection	533.7829	1422,1424,1426,1426,1426,1428,1430,1432,1434,1436,1440,1442,1444,1444,1446,1448,1450,1450,1452,1452,1454,1456,1458,1460,1460,1462,1464,1466,1468,1468,1470,1470,1472,1472,1470,1470,1468,1466,1466,1464,1464,1462,1460,1460,1458,1458,1458,1458,1460,1460,1462,1464,1466,1468,1472,1474,1478,1482,1484,1488,1492,1496,1498,1500,1502,1506,1508,1508,1510,1510,1510,1510,1510,1508,1508,1504,1502,1500,1500,1500…	1586,1582,1578,1574,1570,1564,1560,1556,1552,1548,1544,1540,1536,1534,1528,1524,1520,1518,1514,1512,1508,1506,1502,1500,1498,1496,1494,1494,1494,1496,1500,1502,1504,1510,1514,1518,1522,1530,1536,1540,1544,1548,1552,1556,1560,1562,1564,1568,1574,1578,1582,1586,1588,1590,1592,1592,1592,1592,1592,1588,1586,1582,1580,1580,1578,1576,1576,1574,1574,1576,1578,1580,1582,1586,1588,1592,1594,1598,1600,1602…
7	Active_zone	2001.8417	2498,2498,2496,2494,2492,2490,2488,2488,2486,2484,2482,2480,2476,2474,2472,2468,2464,2460,2456,2450,2446,2442,2438,2434,2432,2428,2426,2424,2420,2416,2414,2410,2406,2402,2398,2396,2394,2390,2388,2384,2382,2378,2374,2370,2366,2360,2356,2352,2348,2342,2336,2332,2328,2322,2318,2314,2310,2306,2300,2298,2294,2292,2288,2284,2280,2278,2274,2270,2268,2264,2260,2256,2252,2248,2238,2234,2230,2226,2222,2218…	954,952,952,950,950,948,948,946,944,942,940,940,938,938,936,936,936,936,934,934,934,934,932,932,930,928,926,924,922,920,918,914,912,910,908,904,902,898,896,896,894,892,890,888,886,884,884,884,884,884,884,884,884,884,884,884,882,882,882,880,880,880,878,876,876,874,872,870,868,866,866,862,862,860,858,856,856,856,854,854,854,854,854,852,852,852,852,852,852,852,852,852,854,854,856,856,858,860,862,862…
7	Plasma_membrane	3280.1591	2516,2516,2516,2516,2516,2516,2514,2514,2514,2514,2514,2514,2514,2512,2512,2512,2512,2512,2512,2512,2512,2512,2512,2512,2512,2512,2512,2512,2512,2514,2514,2514,2514,2514,2514,2514,2514,2514,2516,2516,2516,2516,2516,2518,2518,2518,2520,2520,2522,2522,2524,2524,2526,2526,2528,2528,2530,2530,2532,2534,2534,2536,2536,2538,2538,2540,2540,2542,2542,2544,2546,2546,2548,2550,2550,2552,2554,2554,2556,2558…	981,983,985,987,989,991,993,995,997,999,1001,1003,1005,1007,1009,1011,1013,1015,1017,1019,1021,1023,1025,1027,1029,1031,1033,1035,1037,1037,1039,1041,1043,1047,1049,1051,1053,1055,1059,1061,1063,1065,1069,1071,1073,1075,1077,1079,1081,1083,1085,1087,1089,1091,1093,1095,1095,1097,1099,1099,1101,1101,1103,1103,1105,1105,1107,1107,1109,1111,1111,1113,1113,1115,1117,1117,1119,1121,1123,1125,1127,1127…
