# Supplementary material for: SynapsEM: Computer-Assisted Synapse Morphometry
Source: Front Synaptic Neurosci. 2020 Dec 18;12:584549. doi: 10.3389/fnsyn.2020.584549 (PMC7775558; doi:10.3389/fnsyn.2020.584549)
Supplement: Supplementary file 4 [file Data_Sheet_2.ZIP › c_elegans_reconstructed_bouton_analysis/syn1/new_slice-033.txt]

1	docked_SV	1560	1340	25
1	tethered_SV	1596.5	1294.5	24.5
1	SV	1672.5	1200.5	27.5
1	SV	1636	1356	37
1	tethered_SV	1649	1530	30
1	SV	1749	1510	30
1	SV	1886.5	1511.5	30.5
1	tethered_SV	1989	1554	28
1	tethered_SV	2101	1551	29
1	tethered_SV	2265.5	1510.5	26.5
1	SV	2173	1485	31
1	SV	2108.5	1454.5	26.5
1	SV	1967	1428	28
1	SV	1819.5	1449.5	27.5
1	SV	1747.5	1431.5	29.5
1	SV	1753	1332	31
1	SV	1768	1256	30
1	SV	1709	1235	30
1	SV	1771.5	1161.5	29.5
1	SV	1822.5	1086.5	31.5
1	SV	1835.5	1205.5	27.5
1	tethered_SV	1872	1002	25
1	SV	1888	1075	26
1	SV	1937	1041	24
1	SV	1943.5	1115.5	29.5
1	SV	1897.5	1288.5	26.5
1	SV	1835.5	1316.5	29.5
1	SV	1861.5	1393.5	29.5
1	SV	1969	1274	32
1	SV	1881	1163	30
1	SV	2037	1146	29
1	SV	2073.5	1208.5	31.5
1	SV	2075.5	1284.5	28.5
1	SV	2035	1350	30
1	SV	2095	1030	28
1	SV	2083	949	27
1	SV	2014	986	26
1	SV	2256	1023	26
1	SV	2189	1041	29
1	SV	2142.5	989.5	31.5
1	SV	2223.5	1299.5	27.5
1	SV	2306.5	1123.5	23.5
7	Plasma_membrane	2892.0833	2358,2358,2360,2362,2366,2370,2374,2380,2386,2392,2398,2404,2414,2418,2426,2432,2438,2442,2448,2452,2456,2460,2462,2466,2468,2470,2476,2478,2478,2480,2480,2482,2480,2480,2478,2478,2478,2478,2476,2476,2474,2474,2474,2474,2476,2476,2476,2476,2476,2478,2480,2482,2486,2490,2494,2498,2502,2506,2510,2514,2516,2520,2522,2524,2528,2530,2532,2536,2538,2542,2544,2548,2548,2550,2552,2552,2552,2554,2554,2556…	1478,1476,1474,1472,1470,1468,1464,1460,1456,1450,1444,1436,1430,1426,1418,1412,1404,1398,1392,1386,1382,1376,1370,1366,1360,1352,1342,1338,1332,1328,1322,1316,1310,1304,1298,1294,1288,1284,1280,1274,1268,1264,1260,1256,1252,1248,1244,1238,1234,1230,1224,1220,1214,1210,1206,1202,1196,1192,1188,1184,1178,1174,1170,1166,1162,1158,1154,1150,1144,1140,1132,1126,1122,1118,1112,1106,1100,1096,1090,1084…
7	Dense_projection	380.9276	1512,1512,1514,1518,1520,1522,1522,1524,1528,1530,1532,1534,1536,1538,1540,1540,1542,1544,1546,1548,1550,1552,1556,1558,1562,1564,1568,1570,1572,1572,1574,1574,1574,1574,1572,1568,1564,1562,1562,1560,1558,1558,1558,1558,1558,1558,1558,1560,1560,1562,1564,1566,1566,1568,1570,1572,1576,1578,1582,1584,1588,1592,1594,1596,1598,1598,1600,1600,1600,1598,1598,1596,1594,1590,1588,1586,1584,1582,1580,1576…	1434,1432,1430,1430,1428,1426,1424,1424,1422,1420,1418,1416,1414,1412,1410,1408,1406,1404,1400,1398,1394,1394,1390,1390,1390,1390,1390,1392,1392,1394,1396,1400,1402,1406,1408,1416,1418,1422,1424,1426,1428,1432,1434,1438,1442,1444,1448,1454,1458,1462,1464,1468,1472,1474,1476,1478,1480,1480,1480,1480,1480,1478,1476,1478,1480,1482,1482,1484,1486,1488,1490,1492,1494,1496,1498,1500,1500,1502,1502,1504…
7	Active_zone	1815.1068	1874,1870,1868,1868,1866,1864,1860,1856,1854,1850,1846,1842,1838,1834,1830,1826,1822,1818,1814,1810,1804,1798,1794,1790,1786,1778,1772,1764,1756,1748,1742,1738,1732,1728,1724,1722,1718,1714,1710,1706,1702,1698,1694,1692,1688,1684,1680,1676,1674,1670,1666,1662,1658,1656,1652,1648,1644,1642,1638,1634,1632,1626,1624,1620,1618,1614,1612,1608,1604,1600,1596,1594,1590,1588,1584,1582,1580,1578,1574,1572…	1586,1588,1586,1584,1580,1578,1578,1576,1574,1574,1572,1572,1570,1568,1566,1566,1564,1564,1564,1564,1564,1566,1566,1566,1566,1566,1566,1568,1568,1568,1568,1570,1570,1572,1572,1572,1574,1574,1574,1574,1574,1576,1576,1576,1576,1576,1576,1576,1576,1576,1576,1574,1574,1574,1572,1572,1570,1570,1570,1570,1568,1568,1566,1566,1564,1564,1562,1562,1560,1560,1558,1558,1556,1554,1554,1554,1552,1552,1550,1550…
