# Supplementary material for: SynapsEM: Computer-Assisted Synapse Morphometry
Source: Front Synaptic Neurosci. 2020 Dec 18;12:584549. doi: 10.3389/fnsyn.2020.584549 (PMC7775558; doi:10.3389/fnsyn.2020.584549)
Supplement: Supplementary file 4 [file Data_Sheet_2.ZIP › c_elegans_reconstructed_bouton_analysis/syn1/new_slice-019.txt]

1	docked_SV	1733.5	1702.5	34.5
1	tethered_SV	1686.5	1644.5	32.5
1	SV	1691	1592	28
1	SV	1633.5	1498.5	29.5
1	tethered_SV	1563.5	1445.5	27.5
1	tethered_SV	1692	1238	26
1	SV	1698.5	1327.5	30.5
1	SV	1671.5	1438.5	28.5
1	SV	1684	1381	24
1	SV	1752.5	1406.5	32.5
1	SV	1821.5	1444.5	29.5
1	SV	1738	1536	29
1	SV	1795	1596	29
1	tethered_SV	1815	1683	28
1	SV	1854	1632	30
1	SV	1859.5	1553.5	29.5
1	SV	1933.5	1540.5	31.5
1	SV	1948.5	1432.5	31.5
1	SV	1989.5	1475.5	29.5
1	SV	1983.5	1586.5	31.5
1	SV	1905	1665	29
1	SV	2048	1651	29
1	SV	2138	1612	28
1	SV	2123.5	1540.5	29.5
1	SV	2215.5	1540.5	30.5
1	SV	2306	1473	32
1	SV	2305.5	1556.5	29.5
1	SV	2244.5	1597.5	30.5
1	SV	2363.5	1525.5	27.5
1	tethered_SV	2370.5	1609.5	26.5
1	SV	2193.5	1111.5	31.5
1	SV	2251.5	1353.5	27.5
1	SV	2315.5	966.5	26.5
1	SV	2191.5	904.5	28.5
1	SV	2124	898	26
1	SV	2056	926	27
1	DCV	2103.5	1475.5	48.5
7	Plasma_membrane	3160.7746	2336,2338,2340,2342,2344,2346,2350,2356,2362,2368,2376,2382,2386,2392,2398,2406,2412,2420,2426,2432,2438,2442,2446,2450,2454,2460,2464,2470,2474,2480,2486,2490,2496,2500,2504,2508,2510,2514,2516,2518,2520,2522,2524,2526,2528,2530,2530,2532,2532,2532,2532,2532,2532,2532,2530,2530,2530,2530,2530,2530,2530,2530,2530,2528,2528,2528,2526,2526,2524,2522,2522,2520,2516,2514,2512,2510,2508,2506,2504,2502…	1700,1700,1700,1698,1696,1696,1694,1688,1684,1678,1672,1668,1664,1658,1654,1650,1646,1640,1636,1632,1628,1626,1622,1620,1618,1614,1612,1606,1602,1596,1590,1584,1580,1574,1566,1560,1552,1548,1542,1536,1530,1522,1516,1508,1502,1496,1490,1484,1480,1474,1470,1466,1460,1456,1452,1448,1444,1440,1436,1434,1430,1426,1424,1420,1418,1414,1410,1408,1404,1402,1398,1394,1390,1386,1380,1374,1368,1362,1356,1348…
7	Active_zone	1526.5981	2478,2474,2472,2472,2470,2470,2468,2466,2464,2462,2460,2458,2456,2452,2450,2448,2446,2442,2440,2438,2434,2432,2430,2428,2426,2424,2424,2422,2422,2422,2422,2422,2422,2422,2424,2424,2424,2424,2422,2422,2422,2422,2420,2418,2418,2416,2414,2412,2410,2408,2404,2402,2398,2396,2394,2390,2386,2384,2380,2378,2374,2370,2366,2362,2356,2352,2348,2342,2336,2332,2326,2320,2314,2308,2302,2296,2290,2284,2274,2268…	1032,1028,1026,1024,1024,1022,1022,1022,1020,1020,1020,1018,1018,1016,1014,1010,1008,1006,1004,1002,998,996,994,992,990,986,984,982,980,976,974,970,966,962,956,954,950,948,946,944,942,940,938,936,934,934,932,930,928,926,924,922,918,916,914,912,908,908,906,904,902,900,898,896,892,890,888,884,882,880,878,874,872,870,868,866,864,862,858,856,854,852,850,848,844,840,838,836,834,832,830,830,828,828,826…
