# Supplementary material for: SynapsEM: Computer-Assisted Synapse Morphometry
Source: Front Synaptic Neurosci. 2020 Dec 18;12:584549. doi: 10.3389/fnsyn.2020.584549 (PMC7775558; doi:10.3389/fnsyn.2020.584549)
Supplement: Supplementary file 4 [file Data_Sheet_2.ZIP › c_elegans_reconstructed_bouton_analysis/syn1/new_slice-025.txt]

7	Plasma_membrane	3230.0878	2402,2406,2406,2410,2414,2418,2422,2424,2426,2430,2432,2434,2436,2438,2442,2442,2444,2444,2446,2446,2446,2446,2446,2444,2444,2444,2446,2446,2448,2448,2450,2450,2454,2456,2458,2460,2460,2464,2466,2470,2474,2480,2484,2488,2492,2496,2498,2502,2504,2506,2510,2512,2514,2516,2518,2520,2522,2526,2530,2534,2536,2540,2546,2548,2552,2558,2560,2564,2568,2572,2574,2578,2582,2584,2588,2590,2594,2596,2598,2600…	1594,1590,1588,1584,1578,1576,1572,1568,1566,1560,1556,1550,1546,1540,1534,1528,1524,1520,1514,1508,1502,1496,1490,1484,1478,1472,1466,1458,1454,1446,1440,1438,1430,1426,1422,1418,1416,1412,1410,1406,1402,1398,1394,1390,1386,1380,1378,1374,1370,1364,1360,1354,1350,1346,1342,1338,1334,1330,1326,1322,1320,1316,1310,1308,1302,1294,1290,1284,1278,1272,1268,1262,1256,1250,1244,1238,1234,1228,1224,1218…
7	Active_zone	1803.705	1620,1618,1616,1616,1612,1610,1606,1600,1594,1588,1582,1574,1568,1558,1550,1544,1536,1532,1528,1524,1520,1516,1512,1506,1502,1498,1494,1490,1488,1484,1480,1478,1474,1472,1470,1468,1466,1464,1462,1462,1462,1462,1460,1460,1460,1462,1460,1460,1458,1456,1454,1452,1450,1448,1448,1448,1448,1448,1448,1448,1448,1448,1450,1452,1454,1458,1460,1462,1464,1468,1472,1476,1480,1484,1490,1498,1506,1512,1518,1524…	1692,1688,1688,1686,1684,1682,1678,1674,1670,1666,1662,1658,1656,1652,1648,1644,1642,1638,1636,1632,1630,1626,1622,1618,1614,1610,1606,1602,1598,1594,1590,1586,1582,1578,1574,1570,1564,1560,1556,1550,1546,1540,1532,1526,1518,1512,1506,1502,1498,1492,1488,1484,1480,1476,1472,1468,1464,1460,1456,1452,1448,1444,1438,1432,1428,1422,1418,1414,1408,1402,1396,1392,1386,1380,1372,1362,1354,1348,1340,1334…
1	SV	2160	951	25.9422
1	SV	2278	934	34.4093
1	SV	2014	972	34
1	SV	1890	1062	30.4631
1	SV	1804	1069	28.7924
1	docked_SV	1721	1138	32.7567
1	tethered_SV	1586	1319	26.9258
1	SV	1663	1258	26.1725
1	SV	1759	1195	38.0789
1	SV	1549	1438	28.1603
1	docked_SV	1482	1492	30.5941
1	tethered_SV	1558	1611	32.0156
1	tethered_SV	1619	1634	26.4008
1	docked_SV	1680	1693	29.2746
1	SV	1732	1635	37.855
1	SV	1703	1591	27.8927
1	SV	1647	1542	32.7567
1	SV	1594	1519	30.6757
1	SV	1688	1465	29.6142
1	SV	1637	1434	29.4109
1	SV	1670	1369	33.2415
1	SV	1722	1390	27.8568
1	SV	1765	1438	37.2156
1	SV	1825	1487	33.7343
1	SV	1747	1520	26.9258
1	SV	1836	1544	28.8444
1	SV	1827	1622	27.5136
1	SV	1913	1639	26.5707
1	SV	1957	1599	28.4605
1	SV	1904	1568	23.4094
1	SV	1985	1550	27.5136
1	SV	1924	1527	26.2488
1	SV	1968	1452	30.4631
1	SV	1887	1439	29.4279
1	SV	1851	1369	30.3645
1	SV	1776	1333	35.9026
1	SV	1722	1302	28.6356
1	SV	1850	1313	34.0147
1	SV	1925	1327	24.0416
1	SV	1930	1264	24.7386
1	DCV	1919	1184	34.5398
1	DCV	1797	1251	38.0789
1	LV	2153	1283	50.6952
1	SV	2368	1238	30.4631
1	SV	2272	1372	31.6228
1	SV	2136	1478	25.2982
1	tethered_SV	2006	1679	33.541
1	SV	2036	1590	24.7386
1	SV	2096	1564	24.7386
1	SV	2039	1532	23.0868
1	SV	2042	1461	28.1603
1	SV	2081	1425	27.4591
1	SV	1970	1408	31.0483
1	SV	2167	1544	21.9317
1	SV	2293	1584	30.4138
1	SV	2283	1516	24.5153
1	SV	2374	1529	25.9422
1	SV	2362	1335	26.2488
1	tethered_SV	2494	1317	25.9422
1	SV	2368	1172	29.7321
