# Supplementary material for: SynapsEM: Computer-Assisted Synapse Morphometry
Source: Front Synaptic Neurosci. 2020 Dec 18;12:584549. doi: 10.3389/fnsyn.2020.584549 (PMC7775558; doi:10.3389/fnsyn.2020.584549)
Supplement: Supplementary file 4 [file Data_Sheet_2.ZIP › c_elegans_reconstructed_bouton_analysis/syn1/new_slice-031.txt]

1	docked_SV	1603.5	1609.5	35.5
1	docked_SV	1696	1635	31
1	tethered_SV	1773.5	1616.5	28.5
1	docked_SV	1540	1352	27
1	tethered_SV	1591.5	1299.5	27.5
1	SV	1598	1372	29
1	SV	1605.5	1452.5	28.5
1	SV	1635.5	1518.5	31.5
1	SV	1691	1481	29
1	SV	1705	1546	26
1	SV	1770	1533	29
1	SV	1845.5	1472.5	28.5
1	SV	1743.5	1426.5	29.5
1	SV	1749.5	1362.5	29.5
1	SV	1687	1308	29
1	SV	1654	1252	25
1	SV	1708	1147	28
1	SV	1755.5	1223.5	29.5
1	SV	1766.5	1289.5	31.5
1	SV	1833	1242	29
1	SV	1820.5	1187.5	30.5
1	SV	1799	1123	29
1	SV	1895	1169	29
1	SV	1945.5	1024.5	28.5
1	tethered_SV	2015.5	944.5	29.5
1	SV	2031.5	1041.5	27.5
1	SV	2100	1066	27
1	SV	2123	995	34
1	SV	2096	1143	28
1	SV	2021.5	1182.5	28.5
1	SV	1946.5	1203.5	30.5
1	SV	1954.5	1143.5	30.5
1	SV	1937.5	1273.5	27.5
1	SV	1864.5	1287.5	26.5
1	SV	1857	1398	22
1	SV	1800	1439	27
1	SV	1871	1346	23
1	SV	1941.5	1346.5	30.5
1	SV	1907.5	1427.5	26.5
1	SV	1917	1487	29
1	SV	1995.5	1455.5	28.5
1	SV	1968	1553	27
1	SV	2008	1591	26
1	docked_SV	2097.5	1611.5	26.5
1	SV	2048	1544	25
1	SV	2069	1448	32
1	SV	2048.5	1364.5	25.5
1	SV	2051.5	1303.5	26.5
1	SV	2151.5	1266.5	27.5
1	SV	2157.5	1505.5	26.5
1	SV	2354.5	1419.5	32.5
1	tethered_SV	2333.5	1495.5	28.5
1	SV	2305.5	1158.5	34.5
1	DCV	2198	1032	35
1	DCV	1865	1082	29
1	LV	2145	1365	50
7	Plasma_membrane	3060.1948	2500,2500,2502,2500,2500,2498,2496,2494,2494,2492,2490,2488,2486,2484,2484,2482,2480,2478,2478,2476,2476,2474,2474,2474,2472,2472,2474,2476,2480,2486,2490,2494,2498,2502,2506,2512,2516,2520,2524,2528,2534,2538,2542,2544,2548,2552,2554,2556,2558,2558,2558,2558,2558,2558,2558,2558,2558,2558,2558,2558,2556,2554,2552,2552,2550,2548,2546,2544,2540,2538,2538,2536,2536,2534,2534,2532,2532,2532,2532,2532…	1296,1298,1298,1298,1296,1296,1294,1292,1290,1286,1284,1280,1278,1274,1270,1268,1264,1260,1256,1252,1248,1244,1242,1238,1236,1234,1232,1228,1226,1220,1218,1216,1212,1210,1208,1204,1202,1200,1196,1192,1188,1186,1184,1182,1180,1176,1174,1170,1166,1164,1162,1158,1154,1152,1148,1144,1140,1136,1134,1132,1128,1126,1122,1120,1118,1116,1112,1108,1104,1100,1096,1094,1090,1088,1084,1082,1078,1074,1070,1068…
7	Dense_projection	630.6193	1498,1498,1500,1502,1504,1508,1510,1514,1518,1520,1522,1524,1526,1526,1528,1530,1532,1532,1534,1536,1538,1540,1542,1544,1546,1546,1548,1550,1552,1554,1556,1558,1560,1562,1564,1564,1564,1564,1562,1558,1556,1552,1548,1546,1544,1542,1540,1540,1542,1544,1546,1548,1550,1550,1552,1554,1554,1556,1556,1556,1556,1554,1552,1550,1548,1546,1544,1540,1538,1536,1534,1532,1530,1530,1528,1526,1526,1526,1524,1524…	1412,1410,1410,1410,1410,1410,1410,1408,1408,1406,1406,1406,1406,1404,1404,1402,1402,1400,1400,1400,1398,1396,1396,1394,1394,1392,1392,1390,1390,1390,1390,1390,1390,1392,1394,1396,1398,1400,1402,1404,1406,1410,1412,1412,1412,1414,1414,1416,1418,1418,1418,1420,1420,1422,1422,1424,1426,1428,1430,1432,1434,1434,1436,1440,1442,1442,1444,1446,1448,1450,1452,1454,1456,1458,1460,1462,1464,1466,1470,1472…
7	Active_zone	2005.2006	2534,2534,2534,2534,2532,2530,2530,2530,2528,2528,2526,2526,2524,2524,2522,2520,2520,2518,2516,2516,2514,2512,2510,2508,2504,2500,2496,2492,2486,2480,2472,2464,2456,2446,2438,2432,2426,2420,2414,2410,2404,2400,2394,2390,2384,2380,2374,2368,2362,2356,2352,2344,2338,2332,2326,2320,2314,2308,2302,2296,2292,2288,2282,2278,2274,2270,2266,2260,2256,2252,2246,2242,2236,2230,2224,2218,2212,2206,2200,2192…	1036,1034,1032,1030,1028,1026,1024,1026,1024,1022,1022,1018,1016,1014,1012,1010,1008,1004,1000,998,996,994,992,990,990,988,986,984,980,976,972,968,964,960,954,952,948,946,944,940,938,936,932,930,928,924,922,922,920,918,916,916,914,914,914,914,914,914,914,914,912,912,910,910,908,906,902,900,898,894,892,890,888,888,886,884,882,882,882,880,880,878,876,876,876,876,874,874,874,874,874,874,874,874,874,…
