# Supplementary material for: SynapsEM: Computer-Assisted Synapse Morphometry
Source: Front Synaptic Neurosci. 2020 Dec 18;12:584549. doi: 10.3389/fnsyn.2020.584549 (PMC7775558; doi:10.3389/fnsyn.2020.584549)
Supplement: Supplementary file 4 [file Data_Sheet_2.ZIP › c_elegans_reconstructed_bouton_analysis/syn1/new_slice-030.txt]

1	docked_SV	1613.5	1654.5	28.5
1	docked_SV	1716.5	1678.5	36.5
1	docked_SV	1495	1386	29
1	tethered_SV	1585.5	1300.5	26.5
1	SV	1694	1160	28
1	tethered_SV	1982.5	967.5	31.5
1	SV	1933.5	1057.5	31.5
1	SV	1875.5	1117.5	30.5
1	SV	1937	1140	30
1	SV	1841.5	1213.5	30.5
1	SV	1753	1254	32
1	SV	1645	1257	31
1	docked_SV	1591.5	1241.5	25.5
1	SV	1639.5	1357.5	32.5
1	SV	1586.5	1410.5	27.5
1	SV	1609.5	1501.5	27.5
1	SV	1640	1551	28
1	SV	1683.5	1593.5	29.5
1	SV	1724	1507	28
1	SV	1692.5	1449.5	26.5
1	SV	1540	1525	24
1	SV	1808	1416	29
1	SV	1797.5	1309.5	31.5
1	SV	1677.5	1289.5	27.5
1	SV	1880.5	1283.5	23.5
1	SV	1878.5	1349.5	32.5
1	SV	1909.5	1445.5	28.5
1	SV	1935	1496	29
1	SV	1847	1562	29
1	SV	1892	1532	26
1	SV	1987	1443	29
1	SV	1955	1394	28
1	SV	1956.5	1327.5	26.5
1	SV	2000.5	1365.5	32.5
1	SV	2017.5	1262.5	29.5
1	SV	2123	1119	27
1	SV	2267	1055	30
1	SV	2322.5	1437.5	32.5
1	tethered_SV	2422	1347	25
1	tethered_SV	2004.5	1618.5	27.5
1	tethered_SV	1915.5	1629.5	29.5
1	docked_SV	1838.5	1673.5	24.5
1	DCV	2056.5	1456.5	40.5
1	DCV	2114.5	1250.5	39.5
1	DCV	2036	1050	42
1	SV	2120.5	1324.5	22.5
1	SV	2135.5	992.5	27.5
7	Plasma_membrane	3125.8713	2384,2386,2388,2390,2392,2396,2402,2404,2408,2412,2416,2422,2426,2428,2430,2434,2436,2440,2442,2444,2446,2448,2450,2452,2452,2452,2454,2454,2456,2458,2460,2460,2462,2464,2466,2468,2470,2472,2476,2478,2484,2488,2492,2496,2502,2506,2510,2514,2518,2524,2528,2532,2534,2538,2542,2544,2546,2548,2548,2550,2550,2550,2550,2550,2550,2550,2552,2552,2552,2552,2552,2552,2550,2550,2548,2546,2544,2542,2538,2532…	1482,1482,1480,1476,1472,1468,1464,1460,1456,1450,1444,1436,1430,1424,1420,1414,1408,1402,1396,1390,1384,1378,1372,1364,1358,1352,1344,1338,1330,1322,1316,1312,1306,1298,1290,1284,1278,1272,1268,1262,1258,1254,1250,1246,1242,1238,1236,1232,1230,1226,1222,1218,1214,1210,1206,1202,1198,1194,1188,1184,1180,1176,1170,1166,1164,1160,1156,1150,1146,1140,1134,1128,1124,1120,1116,1110,1106,1100,1096,1090…
7	Dense_projection	544.0993	1408,1410,1412,1414,1416,1418,1420,1422,1426,1430,1432,1436,1440,1444,1448,1452,1454,1458,1460,1462,1466,1470,1472,1476,1478,1482,1484,1486,1486,1488,1490,1492,1494,1496,1496,1500,1502,1504,1504,1506,1508,1510,1512,1512,1514,1514,1514,1514,1514,1512,1510,1510,1508,1506,1504,1500,1498,1494,1492,1490,1488,1486,1484,1482,1482,1478,1476,1474,1472,1468,1466,1464,1462,1460,1456,1454,1452,1450,1450,1448…	1476,1476,1478,1478,1480,1482,1484,1484,1486,1486,1488,1490,1490,1488,1488,1488,1486,1486,1484,1484,1480,1476,1472,1468,1466,1462,1458,1456,1452,1450,1446,1444,1440,1438,1436,1432,1430,1430,1428,1426,1426,1426,1426,1428,1430,1432,1434,1436,1440,1444,1448,1450,1452,1456,1460,1464,1468,1472,1474,1476,1478,1480,1484,1486,1488,1492,1494,1496,1498,1500,1502,1504,1506,1508,1510,1512,1514,1516,1518,1520…
7	Active_zone	2055.2504	1862,1858,1856,1854,1852,1850,1848,1846,1844,1842,1840,1838,1836,1832,1830,1828,1826,1824,1822,1818,1816,1814,1812,1808,1806,1804,1800,1798,1794,1792,1790,1786,1784,1780,1776,1774,1770,1766,1764,1760,1758,1756,1752,1750,1748,1744,1742,1740,1738,1736,1734,1732,1730,1726,1724,1722,1720,1718,1716,1714,1712,1710,1708,1704,1702,1700,1698,1696,1692,1690,1686,1684,1680,1678,1674,1670,1666,1662,1658,1654…	1690,1690,1690,1690,1690,1690,1690,1690,1690,1690,1690,1692,1692,1692,1692,1694,1694,1694,1694,1696,1696,1696,1696,1696,1696,1696,1696,1698,1698,1698,1698,1698,1700,1700,1700,1702,1704,1704,1704,1706,1706,1706,1706,1706,1706,1706,1706,1706,1706,1706,1706,1706,1706,1706,1706,1706,1706,1708,1708,1708,1706,1706,1706,1706,1706,1706,1706,1706,1706,1704,1704,1704,1704,1702,1702,1702,1700,1700,1700,1698…
