# Supplementary material for: SynapsEM: Computer-Assisted Synapse Morphometry
Source: Front Synaptic Neurosci. 2020 Dec 18;12:584549. doi: 10.3389/fnsyn.2020.584549 (PMC7775558; doi:10.3389/fnsyn.2020.584549)
Supplement: Supplementary file 4 [file Data_Sheet_2.ZIP › c_elegans_reconstructed_bouton_analysis/syn1/new_slice-024.txt]

1	LV	2146	1414	80
1	LV	2180.5	1275.5	56.5
1	docked_SV	1579	1644	28
1	docked_SV	1695	1719	31
1	docked_SV	1700.5	1265.5	30.5
1	tethered_SV	1780.5	1128.5	32.5
1	tethered_SV	1636	1364	32
1	tethered_SV	1577.5	1569.5	31.5
1	tethered_SV	1623.5	1679.5	27.5
1	tethered_SV	2265	1665	34
1	tethered_SV	1793.5	1741.5	26.5
1	tethered_SV	2307	874	27
1	SV	1772	1212	28
1	SV	1745.5	1290.5	34.5
1	SV	1697	1395	31
1	tethered_SV	1604	1438	28
1	SV	1663	1556	33
1	SV	1688	1470	25
1	SV	1748.5	1434.5	31.5
1	SV	1747	1513	30
1	SV	1641	1512	28
1	SV	1675	1657	28
1	SV	1777.5	1707.5	29.5
1	SV	1824	1653	33
1	SV	1856	1564	26
1	SV	1787.5	1543.5	27.5
1	SV	1857.5	1494.5	27.5
1	SV	1810.5	1453.5	32.5
1	SV	1801.5	1359.5	29.5
1	SV	1911.5	1459.5	27.5
1	SV	1968.5	1506.5	27.5
1	SV	1939.5	1613.5	29.5
1	SV	2027.5	1575.5	28.5
1	SV	2044.5	1504.5	22.5
1	SV	1997.5	1459.5	29.5
1	SV	2098.5	1511.5	24.5
1	SV	2125	1588	23
1	SV	2118	1656	25
1	SV	2049.5	1669.5	26.5
1	tethered_SV	1990	1719	25
1	SV	2178.5	1660.5	25.5
1	SV	2323.5	1580.5	29.5
1	SV	2400	1432	28
1	LV	2388	1219	45
1	LV	2024	1183	34
1	SV	2140	1113	25
1	SV	2209	1107	30
1	SV	2268	1085	28
1	SV	2267.5	933.5	26.5
1	SV	2180	932	24
1	SV	2093.5	925.5	26.5
1	SV	2105	1003	29
1	SV	2139.5	1050.5	30.5
1	SV	2085.5	1146.5	27.5
1	SV	1947	1119	31
1	SV	1900	1188	29
1	SV	1915.5	1267.5	29.5
1	SV	1841	1268	29
1	docked_SV	1821	1054	29
7	Plasma_membrane	3243.5344	2460,2460,2464,2466,2466,2466,2466,2468,2470,2470,2472,2472,2472,2474,2474,2474,2476,2476,2478,2478,2478,2478,2478,2478,2480,2480,2480,2482,2482,2482,2482,2484,2484,2484,2484,2484,2484,2484,2484,2486,2486,2486,2486,2488,2488,2490,2490,2490,2492,2494,2496,2496,2498,2500,2502,2504,2506,2508,2510,2512,2516,2518,2520,2522,2524,2526,2530,2534,2538,2544,2550,2552,2556,2560,2566,2570,2574,2580,2584,2590…	1548,1546,1542,1538,1536,1534,1532,1528,1522,1518,1514,1508,1504,1500,1496,1492,1490,1488,1484,1480,1478,1476,1474,1472,1470,1468,1466,1464,1462,1460,1458,1456,1454,1452,1448,1444,1440,1436,1432,1430,1426,1422,1418,1414,1410,1404,1400,1394,1390,1384,1380,1372,1368,1362,1356,1350,1344,1340,1336,1332,1328,1326,1322,1320,1318,1316,1312,1310,1306,1304,1300,1298,1296,1292,1288,1286,1282,1276,1270,1264…
7	Active_zone	1892.4709	2538,2536,2534,2534,2532,2530,2530,2528,2526,2522,2518,2514,2510,2506,2504,2500,2496,2494,2492,2490,2486,2486,2486,2486,2484,2484,2482,2482,2484,2486,2486,2486,2488,2488,2488,2488,2486,2486,2486,2484,2480,2478,2476,2472,2468,2462,2454,2446,2434,2420,2410,2400,2392,2384,2378,2370,2364,2354,2350,2344,2338,2334,2328,2322,2316,2308,2304,2296,2288,2280,2274,2266,2262,2256,2250,2244,2236,2230,2224,2218…	1040,1038,1038,1036,1036,1036,1034,1034,1032,1032,1030,1028,1026,1024,1022,1020,1016,1014,1010,1006,1002,998,992,986,982,980,978,974,970,966,964,958,956,952,948,946,944,942,938,936,932,930,926,922,918,914,908,902,896,888,880,872,866,860,856,852,850,848,844,842,840,838,836,834,832,830,830,828,828,828,826,826,824,824,824,824,824,824,824,824,824,826,826,828,828,830,832,832,834,834,836,838,840,842,84…
