# Supplementary material for: SynapsEM: Computer-Assisted Synapse Morphometry
Source: Front Synaptic Neurosci. 2020 Dec 18;12:584549. doi: 10.3389/fnsyn.2020.584549 (PMC7775558; doi:10.3389/fnsyn.2020.584549)
Supplement: Supplementary file 4 [file Data_Sheet_2.ZIP › c_elegans_reconstructed_bouton_analysis/syn1/new_slice-018.txt]

1	tethered_SV	2434.5	1381.5	31.5
1	tethered_SV	2051	1692	28
1	tethered_SV	1888.5	1690.5	29.5
1	SV	1818	1660	29
1	SV	1690.5	1658.5	31.5
1	SV	1585.5	1495.5	29.5
1	tethered_SV	1588	1292	26
1	docked_SV	1552.5	1360.5	25.5
1	LV	1578.5	1599.5	49.5
1	DCV	1697.5	1549.5	36.5
1	DCV	1701	1477	38
1	DCV	2085	937	39
1	DCV	2162.5	907.5	40.5
1	DCV	2160	1533	37
1	DCV	2130.5	1642.5	40.5
1	DCV	2002	1555	37
1	SV	2007.5	1637.5	30.5
1	SV	1884	1589	33
1	SV	1817.5	1559.5	26.5
1	SV	1803	1477	29
1	SV	1626	1382	25
1	SV	1647	1315	28
1	SV	1891	1422	30
1	SV	2107.5	1477.5	28.5
1	SV	2015.5	1467.5	26.5
1	LV	1979.5	1408.5	51.5
1	SV	2113	1251	29
1	SV	2187.5	1231.5	27.5
1	SV	2286.5	1260.5	30.5
1	SV	2271	1385	30
1	tethered_SV	2457	1097	32
1	tethered_SV	1982	912	25
1	SV	2328	1522	27
1	SV	2204.5	1591.5	32.5
7	Plasma_membrane	3211.9023	2380,2380,2382,2384,2384,2386,2388,2390,2394,2398,2402,2406,2410,2414,2420,2424,2428,2432,2434,2440,2444,2450,2456,2460,2462,2464,2468,2472,2474,2478,2482,2486,2490,2494,2498,2500,2500,2500,2502,2502,2504,2504,2504,2504,2504,2504,2504,2504,2504,2502,2502,2500,2500,2498,2498,2496,2496,2496,2494,2494,2492,2492,2490,2490,2490,2488,2488,2488,2488,2488,2488,2490,2490,2494,2498,2502,2508,2512,2520,2526…	1650,1648,1648,1648,1646,1644,1644,1640,1638,1634,1630,1626,1622,1618,1616,1610,1606,1600,1598,1592,1584,1578,1572,1566,1560,1556,1548,1542,1540,1532,1528,1524,1518,1512,1508,1502,1496,1490,1486,1478,1472,1466,1460,1454,1448,1442,1436,1430,1424,1420,1416,1412,1408,1404,1402,1398,1396,1392,1388,1386,1382,1378,1376,1372,1368,1362,1356,1350,1344,1338,1334,1330,1326,1320,1316,1310,1306,1300,1296,1290…
7	Active_zone	1563.2184	2500,2496,2494,2492,2492,2490,2488,2486,2484,2480,2478,2474,2468,2466,2464,2464,2462,2460,2458,2454,2450,2446,2442,2440,2434,2432,2426,2424,2420,2418,2414,2414,2412,2412,2410,2406,2404,2400,2398,2394,2390,2386,2382,2380,2374,2370,2362,2356,2348,2342,2334,2326,2318,2310,2302,2294,2286,2276,2268,2260,2254,2244,2240,2230,2224,2218,2212,2206,2198,2190,2182,2176,2168,2162,2150,2142,2134,2128,2122,2116…	1068,1070,1070,1070,1068,1066,1066,1064,1064,1062,1058,1056,1052,1048,1044,1042,1042,1040,1038,1038,1036,1032,1030,1028,1022,1020,1012,1006,998,992,984,976,968,960,956,948,944,938,934,930,926,922,918,914,910,908,906,904,900,900,898,896,894,894,892,888,886,884,880,878,874,872,870,866,864,862,860,860,858,858,856,856,854,854,852,852,852,852,852,852,850,850,850,850,850,850,850,850,850,850,850,850,850…
