# Supplementary material for: SynapsEM: Computer-Assisted Synapse Morphometry
Source: Front Synaptic Neurosci. 2020 Dec 18;12:584549. doi: 10.3389/fnsyn.2020.584549 (PMC7775558; doi:10.3389/fnsyn.2020.584549)
Supplement: Supplementary file 4 [file Data_Sheet_2.ZIP › c_elegans_reconstructed_bouton_analysis/syn1/new_slice-020.txt]

1	tethered_SV	1611	1465	30
1	docked_SV	1779.5	1624.5	29.5
1	SV	1669	1547	29
1	SV	1745	1574	28
1	SV	1741	1507	27
1	SV	1713	1445	30
1	SV	1662	1395	31
1	SV	1611	1369	28
1	SV	1693	1287	31
1	SV	1647.5	1344.5	27.5
1	SV	1751.5	1357.5	31.5
1	SV	1816	1393	31
1	SV	1827	1529	28
1	SV	1849	1592	28
1	SV	1917	1525	32
1	SV	2014	1569	28
1	SV	2091.5	1628.5	27.5
1	SV	2159	1606	31
1	SV	2193	1545	28
1	SV	2238.5	1561.5	30.5
1	SV	2280	1504	28
1	SV	2346	1474	33
1	SV	2138.5	1331.5	30.5
1	SV	2029.5	1480.5	31.5
1	SV	2003	1281	31
1	SV	1903.5	1440.5	28.5
1	SV	1817.5	1464.5	29.5
1	SV	1773.5	1289.5	29.5
1	SV	1656.5	1212.5	25.5
1	docked_SV	1589	1191	33
1	tethered_SV	1554	1289	34
1	SV	1669	1109	30
1	SV	1981.5	839.5	27.5
1	SV	2067.5	831.5	28.5
1	SV	2210	1047	33
1	SV	2227	1219	32
1	SV	2193.5	1478.5	28.5
1	LV	2300.5	1210.5	37.5
1	DCV	2130	1160	41
1	DCV	2262	892	42
1	DCV	2064.5	1407.5	53.5
7	Plasma_membrane	3217.0901	2372,2374,2374,2376,2378,2380,2384,2386,2392,2398,2404,2410,2414,2418,2422,2428,2432,2436,2438,2442,2446,2452,2454,2458,2462,2464,2468,2472,2474,2476,2480,2482,2484,2486,2486,2488,2488,2488,2486,2486,2486,2484,2484,2484,2482,2482,2482,2482,2480,2478,2476,2474,2472,2472,2470,2470,2468,2468,2468,2466,2466,2466,2466,2466,2466,2466,2468,2470,2472,2474,2476,2480,2482,2486,2490,2496,2500,2504,2508,2512…	1596,1596,1594,1594,1592,1590,1584,1582,1578,1572,1564,1556,1548,1546,1542,1536,1532,1528,1526,1520,1514,1508,1502,1498,1492,1484,1478,1472,1468,1462,1456,1448,1442,1436,1430,1420,1416,1410,1404,1398,1390,1382,1376,1370,1362,1358,1352,1346,1342,1336,1332,1328,1324,1322,1320,1318,1316,1314,1312,1308,1306,1304,1302,1300,1296,1294,1290,1286,1284,1280,1278,1274,1272,1268,1264,1258,1254,1248,1244,1238…
7	Active_zone	1522.0336	2378,2378,2378,2380,2380,2382,2384,2386,2388,2388,2388,2390,2392,2392,2394,2394,2394,2394,2394,2394,2394,2392,2392,2390,2388,2386,2384,2382,2380,2378,2376,2374,2372,2368,2366,2364,2362,2358,2356,2354,2352,2350,2346,2342,2340,2336,2334,2330,2328,2324,2320,2318,2314,2310,2306,2302,2298,2294,2290,2286,2280,2274,2270,2264,2260,2256,2250,2246,2242,2236,2232,2226,2222,2218,2216,2214,2210,2208,2204,2200…	966,962,958,956,954,950,948,946,942,940,938,934,930,928,928,926,924,922,920,918,916,916,914,912,910,906,904,902,898,896,892,890,890,888,888,886,886,884,884,882,882,880,878,878,876,876,874,872,870,870,868,866,866,864,862,860,858,856,854,850,848,846,844,840,838,832,830,826,824,822,820,816,814,812,810,810,806,804,802,800,798,796,794,792,790,788,786,784,784,782,780,778,778,776,774,772,770,770,768,768…
