# Supplementary material for: SynapsEM: Computer-Assisted Synapse Morphometry
Source: Front Synaptic Neurosci. 2020 Dec 18;12:584549. doi: 10.3389/fnsyn.2020.584549 (PMC7775558; doi:10.3389/fnsyn.2020.584549)
Supplement: Supplementary file 4 [file Data_Sheet_2.ZIP › c_elegans_reconstructed_bouton_analysis/syn1/new_slice-034.txt]

1	docked_SV	1969.5	1554.5	29.5
1	tethered_SV	1841.5	1428.5	25.5
1	tethered_SV	1861	1330	30
1	tethered_SV	1887.5	1264.5	28.5
1	tethered_SV	1996.5	1142.5	25.5
1	SV	2133	1069	32
1	tethered_SV	2172.5	981.5	31.5
1	tethered_SV	2256.5	950.5	21.5
1	SV	1964	1319	26
1	SV	1974	1227	31
1	SV	1959.5	1419.5	29.5
1	docked_SV	1904	1545	25
1	SV	2091.5	1460.5	31.5
1	SV	2053.5	1396.5	28.5
1	tethered_SV	2061.5	1566.5	24.5
1	SV	2226	1470	27
1	SV	2301.5	1465.5	27.5
1	SV	2196	1423	26
1	SV	2197.5	1375.5	29.5
1	SV	2112	1353	24
1	SV	2028.5	1257.5	26.5
1	SV	2060.5	1201.5	26.5
1	SV	2154	1180	33
1	SV	2317.5	1012.5	30.5
1	SV	2241.5	1003.5	28.5
1	SV	2356	1145	28
7	Plasma_membrane	2384.032	2498,2500,2506,2514,2522,2528,2532,2540,2544,2550,2552,2556,2558,2562,2566,2568,2570,2572,2576,2580,2584,2586,2588,2588,2588,2588,2588,2588,2588,2588,2588,2586,2586,2584,2582,2578,2578,2574,2572,2566,2562,2558,2556,2552,2550,2546,2544,2540,2538,2534,2532,2530,2528,2524,2522,2518,2516,2516,2514,2512,2512,2510,2510,2508,2506,2504,2504,2502,2498,2496,2494,2492,2490,2488,2488,2484,2480,2476,2472,2466…	1260,1254,1250,1242,1234,1228,1222,1212,1204,1196,1188,1182,1174,1168,1160,1152,1146,1138,1130,1122,1116,1108,1102,1096,1090,1084,1078,1074,1068,1062,1054,1050,1044,1038,1034,1030,1024,1018,1014,1012,1008,1006,1004,1000,998,996,994,990,988,986,984,982,980,980,980,980,980,978,978,978,976,976,974,974,972,972,970,970,970,970,968,966,966,964,962,960,958,956,954,952,950,948,942,938,934,930,928,926,926…
7	Active_zone	1404.8018	1994,1992,1990,1988,1986,1984,1980,1976,1974,1970,1968,1964,1962,1960,1956,1954,1950,1946,1942,1940,1936,1932,1928,1924,1920,1916,1914,1910,1904,1900,1898,1894,1890,1886,1882,1876,1872,1868,1866,1862,1856,1854,1850,1846,1842,1840,1838,1838,1836,1836,1834,1832,1832,1830,1828,1826,1824,1822,1820,1818,1816,1814,1812,1810,1808,1806,1804,1804,1802,1802,1800,1800,1800,1798,1798,1798,1798,1798,1798,1798…	1590,1590,1590,1592,1592,1592,1592,1592,1592,1590,1588,1588,1588,1586,1586,1584,1584,1582,1582,1582,1582,1580,1580,1580,1578,1576,1574,1572,1572,1572,1570,1568,1566,1566,1566,1564,1562,1560,1558,1554,1552,1550,1548,1546,1544,1542,1540,1538,1534,1532,1530,1528,1524,1522,1520,1518,1516,1512,1510,1508,1506,1502,1500,1498,1494,1492,1488,1482,1478,1472,1464,1458,1452,1446,1440,1432,1424,1416,1408,1398…
