# Supplementary material for: SynapsEM: Computer-Assisted Synapse Morphometry
Source: Front Synaptic Neurosci. 2020 Dec 18;12:584549. doi: 10.3389/fnsyn.2020.584549 (PMC7775558; doi:10.3389/fnsyn.2020.584549)
Supplement: Supplementary file 4 [file Data_Sheet_2.ZIP › c_elegans_reconstructed_bouton_analysis/syn1/new_slice-008.txt]

1	docked_SV	1673.5	1646.5	37.5
1	tethered_SV	1670.5	1550.5	32.5
1	SV	1724	1446	27
1	SV	1953	1224	32
1	SV	1904	1401	28
1	SV	1825.5	1343.5	29.5
1	SV	1939	1118	30
1	SV	2093	1199	28
1	SV	2165	1387	29
1	SV	2421.5	1227.5	27.5
1	DCV	2046	1369	41
1	DCV	2065.5	1078.5	44.5
1	SV	1983.5	1149.5	30.5
1	tethered_SV	1729	1353	30
1	SV	2305.5	1697.5	27.5
7	Plasma_membrane	2992.1292	2502,2498,2496,2494,2490,2486,2482,2476,2472,2466,2462,2460,2458,2458,2460,2462,2464,2470,2472,2476,2480,2484,2486,2488,2492,2494,2494,2496,2496,2496,2496,2496,2496,2498,2500,2500,2500,2498,2498,2496,2496,2494,2492,2490,2488,2486,2484,2482,2480,2478,2478,2478,2478,2476,2476,2476,2476,2476,2476,2476,2476,2474,2472,2470,2468,2464,2458,2452,2446,2440,2434,2426,2420,2416,2406,2400,2396,2390,2382,2378…	1484,1488,1486,1484,1482,1478,1472,1466,1460,1452,1444,1436,1426,1418,1402,1394,1384,1368,1362,1352,1340,1332,1324,1316,1308,1302,1294,1288,1282,1278,1274,1266,1260,1254,1248,1242,1236,1230,1226,1220,1216,1214,1208,1206,1202,1194,1190,1184,1180,1172,1168,1162,1154,1146,1140,1136,1130,1122,1116,1110,1102,1098,1092,1082,1078,1072,1064,1058,1052,1048,1042,1038,1032,1030,1022,1016,1012,1006,1000,998,…
7	Active_zone	1463.8063	2450,2446,2446,2446,2446,2444,2442,2440,2438,2434,2430,2426,2422,2416,2410,2406,2400,2394,2392,2388,2386,2380,2376,2372,2368,2364,2358,2354,2350,2344,2338,2332,2326,2318,2310,2304,2298,2290,2282,2276,2268,2262,2256,2248,2242,2236,2230,2224,2218,2210,2204,2198,2192,2184,2180,2174,2170,2164,2158,2154,2146,2140,2134,2128,2120,2114,2108,2102,2096,2090,2082,2076,2068,2062,2056,2050,2044,2036,2028,2022…	1068,1068,1066,1062,1056,1052,1050,1048,1046,1044,1042,1040,1036,1034,1030,1026,1024,1020,1016,1012,1010,1006,1004,1002,1000,998,994,992,988,986,982,980,978,974,972,970,968,966,964,964,964,962,962,962,962,962,962,964,964,966,966,966,968,968,968,968,966,966,966,964,964,962,962,960,960,960,958,958,956,956,954,954,954,954,954,954,956,956,958,960,962,966,968,970,974,976,978,980,982,986,990,992,996,10…
