# Supplementary material for: SynapsEM: Computer-Assisted Synapse Morphometry
Source: Front Synaptic Neurosci. 2020 Dec 18;12:584549. doi: 10.3389/fnsyn.2020.584549 (PMC7775558; doi:10.3389/fnsyn.2020.584549)
Supplement: Supplementary file 4 [file Data_Sheet_2.ZIP › c_elegans_reconstructed_bouton_analysis/syn1/new_slice-009.txt]

1	docked_DCV	1617.5	1433.5	38.5
1	tethered_SV	1658.5	1498.5	35.5
1	tethered_SV	1655.5	1357.5	29.5
1	SV	1869.5	1032.5	31.5
1	SV	1858.5	1203.5	35.5
1	SV	1804	1319	33
1	SV	1929	1030	29
1	SV	2058	950	34
1	docked_SV	2457	1070	27
1	DCV	2434.5	1181.5	52.5
1	DCV	2127.5	1044.5	36.5
1	DCV	2051	1270	39
1	SV	2358	1674	36
1	tethered_SV	2236.5	1708.5	25.5
1	SV	2100.5	1191.5	23.5
1	SV	2140.5	1134.5	31.5
7	Plasma_membrane	3094.3194	2542,2542,2542,2544,2548,2548,2548,2546,2542,2538,2534,2532,2528,2524,2520,2516,2512,2506,2500,2494,2490,2488,2486,2486,2486,2488,2488,2490,2492,2494,2496,2496,2496,2498,2498,2498,2500,2500,2502,2504,2506,2508,2508,2510,2512,2512,2514,2514,2512,2512,2512,2512,2512,2512,2510,2510,2508,2506,2504,2504,2502,2502,2500,2498,2498,2496,2496,2494,2494,2492,2492,2490,2490,2488,2488,2486,2486,2484,2484,2482…	1570,1566,1560,1552,1544,1536,1528,1520,1514,1506,1498,1492,1484,1478,1470,1462,1452,1444,1434,1426,1420,1412,1402,1394,1384,1378,1372,1368,1360,1356,1352,1348,1344,1340,1334,1328,1322,1318,1310,1302,1296,1288,1280,1270,1262,1254,1248,1242,1234,1226,1218,1210,1204,1190,1184,1176,1166,1156,1150,1142,1136,1130,1128,1122,1118,1114,1108,1104,1100,1096,1092,1088,1084,1082,1078,1076,1074,1070,1068,1066…
7	Active_zone	1506.23	2490,2490,2490,2488,2488,2486,2486,2484,2484,2482,2480,2480,2478,2478,2476,2476,2474,2472,2472,2470,2466,2464,2462,2460,2458,2456,2452,2450,2448,2446,2444,2442,2438,2434,2430,2426,2422,2418,2412,2408,2402,2398,2394,2388,2382,2376,2372,2364,2358,2354,2344,2336,2328,2320,2312,2302,2294,2284,2276,2266,2260,2252,2244,2236,2228,2220,2214,2202,2194,2186,2178,2170,2160,2152,2142,2132,2122,2112,2104,2096…	1092,1088,1086,1084,1080,1078,1074,1070,1068,1066,1064,1060,1056,1054,1050,1048,1044,1040,1036,1032,1026,1024,1020,1016,1010,1008,1004,1002,998,994,992,988,984,978,972,966,960,954,950,944,940,936,932,928,924,920,918,916,912,910,908,906,904,902,900,898,896,894,892,890,888,884,882,880,878,876,872,870,868,866,864,862,860,860,858,858,858,858,856,856,854,854,854,854,854,856,858,858,860,862,864,866,868…
