# Supplementary material for: SynapsEM: Computer-Assisted Synapse Morphometry
Source: Front Synaptic Neurosci. 2020 Dec 18;12:584549. doi: 10.3389/fnsyn.2020.584549 (PMC7775558; doi:10.3389/fnsyn.2020.584549)
Supplement: Supplementary file 4 [file Data_Sheet_2.ZIP › c_elegans_reconstructed_bouton_analysis/syn1/new_slice-021.txt]

1	tethered_SV	1585.5	1575.5	28.5
1	SV	1551.5	1496.5	27.5
1	docked_SV	1436.5	1406.5	27.5
1	docked_SV	1489.5	1248.5	30.5
1	tethered_SV	1521	1196	29
1	docked_SV	1565.5	1126.5	27.5
1	SV	1603.5	1234.5	28.5
1	SV	1659	1163	29
1	SV	1583	1344	31
1	SV	1652	1300	26
1	SV	1693	1246	33
1	SV	1661.5	1382.5	28.5
1	SV	1582	1424	28
1	SV	1675.5	1503.5	29.5
1	SV	1704	1583	27
1	SV	1766	1515	27
1	SV	1849.5	1581.5	29.5
1	SV	1947.5	1505.5	30.5
1	SV	1937	1592	30
1	SV	1860.5	1518.5	23.5
1	SV	1808.5	1415.5	26.5
1	SV	1729.5	1457.5	27.5
1	SV	1740	1391	27
1	SV	2015	1369	29
1	SV	2197.5	1532.5	27.5
1	SV	2285.5	1522.5	30.5
1	SV	2346	1430	26
1	SV	2137	1080	28
1	docked_SV	2085	843	28
1	SV	2160	866	29
1	SV	1907.5	1297.5	26.5
1	DCV	2356	1124	39
1	DCV	2141	1354	40
1	DCV	2107.5	1508.5	37.5
1	DCV	1891.5	1451.5	45.5
1	DCV	1745.5	1300.5	42.5
1	DCV	2108	926	45
7	Plasma_membrane	3314.5708	2348,2352,2354,2358,2362,2368,2376,2384,2392,2404,2416,2426,2436,2448,2458,2466,2472,2476,2478,2482,2484,2488,2492,2494,2498,2500,2502,2502,2504,2504,2504,2506,2506,2508,2508,2508,2508,2510,2510,2510,2510,2510,2508,2508,2508,2508,2506,2506,2506,2504,2504,2502,2502,2500,2500,2500,2498,2498,2498,2498,2500,2500,2500,2502,2504,2506,2508,2512,2514,2518,2522,2524,2526,2530,2534,2536,2540,2544,2548,2550…	1588,1586,1584,1582,1580,1576,1570,1564,1556,1548,1540,1532,1524,1514,1504,1494,1486,1482,1478,1472,1468,1462,1458,1452,1448,1444,1436,1428,1422,1416,1412,1406,1400,1396,1390,1386,1382,1378,1374,1372,1368,1366,1362,1358,1356,1354,1350,1348,1344,1342,1338,1336,1334,1330,1328,1326,1322,1320,1316,1314,1310,1306,1304,1302,1300,1296,1294,1292,1290,1288,1288,1286,1284,1282,1280,1278,1276,1274,1272,1268…
7	Active_zone	1693.0544	2510,2506,2506,2506,2504,2502,2500,2498,2496,2494,2492,2488,2486,2482,2480,2478,2476,2474,2474,2474,2472,2472,2474,2474,2476,2478,2480,2482,2482,2484,2484,2484,2484,2484,2484,2484,2484,2482,2480,2480,2478,2476,2476,2474,2472,2470,2466,2464,2460,2456,2450,2444,2438,2430,2422,2412,2402,2392,2384,2376,2370,2362,2356,2352,2346,2342,2336,2332,2328,2322,2316,2312,2306,2300,2294,2288,2280,2274,2268,2258…	1076,1076,1072,1070,1068,1066,1064,1062,1060,1058,1056,1054,1052,1050,1048,1046,1042,1040,1036,1032,1028,1024,1020,1014,1008,1002,998,994,990,986,984,980,976,974,970,968,964,962,960,958,956,956,954,952,952,950,948,946,944,944,942,940,938,934,932,928,924,918,912,908,904,900,896,892,890,888,886,882,880,876,872,870,866,864,860,856,854,850,848,844,840,836,832,830,826,824,822,820,818,816,814,812,812,8…
