# Supplementary material for: SynapsEM: Computer-Assisted Synapse Morphometry
Source: Front Synaptic Neurosci. 2020 Dec 18;12:584549. doi: 10.3389/fnsyn.2020.584549 (PMC7775558; doi:10.3389/fnsyn.2020.584549)
Supplement: Supplementary file 4 [file Data_Sheet_2.ZIP › c_elegans_reconstructed_bouton_analysis/syn1/new_slice-023.txt]

1	tethered_SV	1633.5	1584.5	25.5
1	docked_SV	1514.5	1460.5	30.5
1	docked_SV	1536	1317	27
1	tethered_SV	1588.5	1231.5	31.5
1	tethered_SV	1774.5	993.5	24.5
1	docked_SV	1854.5	958.5	27.5
1	SV	1961.5	918.5	26.5
1	tethered_SV	2023.5	870.5	26.5
1	SV	2154	868	26
1	tethered_SV	2214	875	28
1	tethered_SV	2276	1601	28
1	SV	1813.5	1628.5	27.5
1	SV	1855	1582	32
1	SV	1747.5	1536.5	26.5
1	SV	1673	1541	27
1	SV	1608	1516	29
1	SV	1667.5	1481.5	30.5
1	SV	1624.5	1408.5	27.5
1	SV	1603.5	1349.5	26.5
1	SV	1693.5	1352.5	29.5
1	SV	1707	1286	28
1	SV	1767.5	1306.5	28.5
1	SV	1751	1228	23
1	SV	1799.5	1185.5	29.5
1	SV	1775	1095	29
1	SV	2106	1042	27
1	SV	2061	977	24
1	SV	2200.5	1048.5	32.5
1	SV	1901	1165	31
1	SV	1877.5	1275.5	30.5
1	SV	1749	1440	29
1	SV	1783	1378	32
1	SV	1803	1503	32
1	SV	1839.5	1441.5	28.5
1	SV	1893	1474	30
1	SV	1917	1417	30
1	SV	2001	1443	32
1	SV	1959.5	1513.5	29.5
1	SV	2018.5	1547.5	28.5
1	tethered_SV	1917.5	1629.5	29.5
1	SV	2098	1539	28
1	SV	2230	1486	27
1	SV	2310	1527	26
1	SV	2339	1441	31
1	SV	2259	1347	28
1	SV	2210	1292	24
1	SV	2378.5	1397.5	28.5
1	LV	2098	1366	76
7	Plasma_membrane	3226.3245	2386,2384,2384,2386,2388,2390,2394,2396,2400,2404,2406,2408,2412,2414,2418,2420,2422,2424,2428,2430,2432,2436,2438,2440,2442,2444,2446,2448,2448,2450,2452,2452,2452,2454,2454,2454,2456,2456,2456,2456,2456,2456,2458,2458,2458,2460,2460,2460,2460,2460,2460,2462,2462,2462,2462,2464,2464,2464,2464,2464,2462,2462,2462,2462,2462,2462,2464,2464,2464,2464,2464,2464,2464,2464,2464,2464,2464,2466,2468,2470…	1562,1564,1566,1566,1566,1564,1562,1562,1560,1558,1556,1550,1546,1540,1538,1534,1530,1526,1522,1520,1518,1514,1510,1506,1502,1500,1496,1494,1490,1488,1486,1484,1482,1480,1478,1476,1474,1472,1468,1466,1462,1458,1454,1452,1448,1446,1444,1442,1440,1438,1436,1432,1430,1426,1424,1420,1416,1412,1406,1404,1400,1396,1390,1384,1378,1370,1364,1360,1356,1352,1348,1346,1342,1338,1334,1332,1330,1328,1326,1322…
7	Active_zone	1661.4368	2482,2482,2482,2482,2480,2478,2476,2474,2470,2468,2464,2462,2460,2456,2454,2452,2450,2450,2450,2450,2450,2450,2452,2452,2454,2454,2454,2454,2454,2454,2454,2454,2452,2450,2448,2446,2444,2442,2440,2438,2434,2430,2428,2424,2422,2416,2412,2406,2398,2392,2384,2378,2372,2364,2358,2350,2344,2334,2326,2320,2312,2304,2296,2288,2280,2270,2264,2258,2252,2246,2242,2236,2232,2226,2220,2214,2210,2204,2200,2194…	1042,1036,1034,1032,1030,1030,1026,1022,1018,1016,1014,1012,1008,1004,1000,998,994,988,986,984,980,978,974,970,966,964,962,958,956,952,948,946,944,942,940,938,936,934,932,932,930,928,926,924,920,918,914,910,906,902,896,892,888,884,880,876,872,868,866,864,860,858,856,854,852,848,844,840,838,836,834,834,832,830,828,828,826,826,824,824,824,824,824,822,822,822,822,822,824,824,826,828,828,830,830,832,…
