# Supplementary material for: SynapsEM: Computer-Assisted Synapse Morphometry
Source: Front Synaptic Neurosci. 2020 Dec 18;12:584549. doi: 10.3389/fnsyn.2020.584549 (PMC7775558; doi:10.3389/fnsyn.2020.584549)
Supplement: Supplementary file 4 [file Data_Sheet_2.ZIP › c_elegans_reconstructed_bouton_analysis/syn1/new_slice-022.txt]

1	docked_SV	1973	1681	25
1	tethered_SV	2217	1643	30
1	tethered_SV	2296.5	1582.5	27.5
1	tethered_SV	2384.5	1531.5	33.5
1	SV	2155	1626	33
1	SV	2021.5	1590.5	28.5
1	SV	1947.5	1516.5	27.5
1	SV	1870.5	1507.5	26.5
1	SV	1856	1572	27
1	tethered_SV	1883	1649	28
1	SV	1920	1593	29
1	SV	2019	1541	29
1	SV	1792	1576	30
1	SV	1685	1528	28
1	SV	1755	1481	27
1	SV	1677.5	1469.5	29.5
1	SV	1599.5	1494.5	29.5
1	SV	1620.5	1423.5	30.5
1	docked_SV	1509.5	1411.5	27.5
1	SV	1605	1357	32
1	SV	1663	1391	25
1	SV	1704.5	1429.5	24.5
1	SV	1774.5	1403.5	31.5
1	SV	1869.5	1309.5	29.5
1	SV	1777	1262	29
1	SV	1703	1140	29
1	SV	2249.5	1347.5	27.5
1	SV	2127.5	1197.5	26.5
1	SV	2036.5	965.5	30.5
1	SV	2013.5	902.5	29.5
1	tethered_SV	2007.5	852.5	20.5
1	SV	2133	854	29
1	SV	2151.5	931.5	28.5
1	SV	2227.5	884.5	27.5
1	SV	2042	1390	27
1	SV	2076	1333	26
1	DCV	2128	1458	36
1	DCV	1892	1426	38
1	DCV	1940	1332	42
1	DCV	2189	1036	39
1	DCV	2351.5	1119.5	42.5
7	Plasma_membrane	3235.1403	2336,2336,2336,2336,2338,2338,2340,2344,2346,2348,2354,2360,2364,2370,2376,2380,2386,2392,2396,2404,2410,2416,2422,2426,2432,2436,2440,2444,2448,2450,2452,2456,2458,2462,2464,2468,2470,2472,2474,2478,2478,2480,2482,2482,2484,2486,2486,2486,2486,2486,2486,2488,2488,2488,2488,2488,2488,2488,2488,2488,2486,2486,2486,2484,2484,2482,2482,2482,2484,2484,2484,2486,2486,2488,2490,2492,2496,2498,2502,2504…	1634,1632,1630,1628,1628,1626,1626,1624,1622,1618,1612,1610,1606,1602,1596,1590,1586,1580,1576,1570,1564,1558,1550,1546,1540,1534,1528,1524,1518,1514,1510,1506,1502,1498,1492,1486,1482,1476,1472,1466,1460,1456,1450,1446,1438,1434,1430,1424,1418,1414,1408,1404,1398,1392,1386,1380,1376,1370,1366,1362,1358,1354,1350,1348,1342,1338,1334,1330,1326,1324,1320,1318,1316,1312,1310,1306,1302,1300,1296,1292…
7	Active_zone	1655.7221	2468,2466,2466,2466,2464,2464,2464,2462,2462,2462,2460,2460,2458,2458,2458,2456,2456,2456,2456,2456,2456,2454,2454,2454,2454,2452,2452,2450,2448,2444,2442,2438,2436,2434,2430,2426,2422,2420,2416,2412,2408,2404,2398,2394,2390,2384,2380,2374,2368,2362,2356,2350,2344,2340,2334,2328,2318,2312,2306,2300,2292,2286,2278,2270,2264,2256,2250,2242,2232,2226,2218,2212,2206,2198,2192,2186,2180,2174,2166,2162…	1036,1036,1034,1032,1032,1030,1028,1028,1026,1024,1020,1018,1012,1008,1004,1000,996,992,988,984,980,978,974,972,970,964,960,956,952,948,944,940,936,930,926,920,914,910,906,902,898,894,890,886,882,876,874,868,864,862,858,856,854,850,848,846,842,840,836,834,832,828,826,822,820,816,814,812,810,808,806,804,802,802,800,800,798,796,796,794,794,794,794,794,794,794,794,794,794,796,796,796,798,798,798,798…
