# Supplementary material for: SynapsEM: Computer-Assisted Synapse Morphometry
Source: Front Synaptic Neurosci. 2020 Dec 18;12:584549. doi: 10.3389/fnsyn.2020.584549 (PMC7775558; doi:10.3389/fnsyn.2020.584549)
Supplement: Supplementary file 4 [file Data_Sheet_2.ZIP › c_elegans_reconstructed_bouton_analysis/syn5/new_slice-013.txt]

1	docked_SV	2283.5	594.5	24.5
1	docked_SV	2389.5	571.5	27.5
1	docked_SV	2203	632	27
1	docked_SV	2118.5	667.5	28.5
1	docked_SV	2024	730	31
1	SV	2108.5	722.5	29.5
1	SV	2221.5	672.5	32.5
1	SV	2331.5	637.5	31.5
1	SV	2400	632	28
1	SV	2470.5	652.5	31.5
1	DCV	2550.5	647.5	37.5
1	DCV	2314.5	761.5	33.5
1	DCV	2270	992	40
1	DCV	2284	912	32
1	DCV	2046.5	1000.5	40.5
1	DCV	2221	1121	38
1	DCV	2423.5	1178.5	36.5
1	SV	2233	730	29
1	SV	2185	782	28
1	SV	2249.5	794.5	24.5
1	SV	2392	740	30
1	SV	2170	856	27
1	SV	2126.5	818.5	26.5
1	SV	2087.5	785.5	29.5
1	SV	2495	1035	32
1	SV	2602.5	1021.5	29.5
1	SV	2417.5	1016.5	28.5
1	SV	2417.5	1068.5	25.5
1	SV	2322	1066	32
1	SV	2128	976	33
1	SV	2057	926	27
1	SV	2096.5	865.5	28.5
1	SV	1977	874	35
1	tethered_SV	1901.5	988.5	30.5
7	Plasma_membrane	2496.3292	2561,2561,2563,2567,2571,2575,2581,2587,2593,2599,2603,2611,2615,2621,2627,2633,2641,2647,2649,2653,2655,2661,2667,2669,2677,2683,2689,2697,2701,2705,2709,2713,2715,2717,2719,2721,2721,2721,2721,2719,2715,2713,2709,2709,2707,2709,2709,2711,2713,2717,2721,2725,2731,2735,2737,2741,2745,2747,2749,2749,2749,2747,2747,2745,2743,2741,2735,2733,2729,2723,2715,2711,2703,2699,2699,2695,2691,2687,2683,2679…	1170,1164,1160,1154,1146,1138,1130,1120,1112,1104,1098,1090,1088,1082,1076,1072,1068,1064,1064,1062,1060,1056,1052,1050,1044,1042,1036,1026,1020,1016,1008,1002,996,990,984,978,972,968,962,958,954,948,944,938,934,928,924,920,916,908,904,898,890,886,882,876,870,866,860,854,850,846,842,838,836,834,828,824,822,818,812,808,800,796,794,786,778,770,762,754,750,744,734,728,720,712,706,700,692,684,674,666…
7	Active_zone	1081.3049	2409,2405,2403,2401,2399,2397,2395,2391,2389,2385,2381,2377,2373,2369,2363,2359,2353,2343,2335,2327,2319,2313,2307,2301,2295,2287,2281,2275,2267,2261,2253,2247,2237,2231,2225,2217,2209,2201,2191,2183,2175,2167,2159,2151,2145,2137,2127,2119,2113,2107,2099,2093,2087,2079,2073,2067,2063,2057,2051,2047,2041,2037,2029,2025,2019,2015,2011,2005,2001,1995,1989,1983,1977,1971,1965,1959,1953,1947,1941,1935…	542,542,542,542,542,542,540,540,540,540,540,538,538,540,540,542,542,546,548,550,552,554,556,558,560,564,566,568,570,572,574,576,578,578,582,584,586,588,590,592,596,600,604,606,610,612,614,618,622,624,628,632,636,640,642,646,648,652,654,658,662,666,672,676,682,686,690,694,700,706,710,716,722,730,736,742,748,752,758,764,768,774,780,784,792,798,804,810,816,822,828,834,840,846,852,860,866,872,876,880…
