# Supplementary material for: SynapsEM: Computer-Assisted Synapse Morphometry
Source: Front Synaptic Neurosci. 2020 Dec 18;12:584549. doi: 10.3389/fnsyn.2020.584549 (PMC7775558; doi:10.3389/fnsyn.2020.584549)
Supplement: Supplementary file 4 [file Data_Sheet_2.ZIP › c_elegans_reconstructed_bouton_analysis/syn5/new_slice-007.txt]

1	docked_SV	2651.5	836.5	34.5
1	docked_SV	2145	822	26
1	docked_SV	2200	800	30
1	docked_SV	2013	954	30
1	SV	2029	1027	27
1	tethered_SV	2070	1106	29
1	SV	2180.5	1138.5	31.5
1	SV	2260.5	1156.5	32.5
1	SV	2320.5	1180.5	28.5
1	SV	2399.5	1128.5	34.5
7	Plasma_membrane	2229.7793	2577,2579,2583,2587,2591,2595,2597,2601,2605,2607,2609,2611,2615,2617,2619,2621,2625,2627,2631,2635,2639,2643,2645,2649,2651,2655,2659,2661,2665,2667,2671,2671,2675,2677,2681,2683,2685,2687,2691,2693,2697,2699,2699,2701,2705,2707,2709,2711,2713,2715,2715,2717,2717,2719,2719,2721,2721,2721,2721,2721,2721,2721,2721,2717,2715,2715,2713,2711,2711,2709,2707,2707,2705,2703,2703,2703,2701,2701,2701,2699…	1222,1218,1212,1206,1200,1194,1190,1182,1176,1170,1164,1158,1152,1146,1142,1136,1130,1126,1120,1110,1106,1098,1094,1088,1084,1078,1074,1070,1068,1064,1060,1056,1054,1048,1044,1040,1034,1028,1022,1016,1010,1006,1000,996,990,984,978,974,968,964,958,954,950,942,938,934,928,922,918,912,906,902,898,892,888,884,880,876,874,870,868,864,862,860,858,856,856,854,852,852,850,848,846,844,842,840,838,836,834,…
7	Active_zone	1300.2303	2713,2715,2717,2717,2719,2721,2725,2725,2727,2727,2727,2727,2727,2727,2727,2727,2727,2727,2725,2725,2725,2723,2723,2721,2719,2719,2715,2713,2711,2711,2709,2707,2705,2703,2701,2699,2699,2697,2695,2693,2691,2691,2689,2687,2685,2685,2681,2679,2677,2675,2671,2669,2667,2665,2663,2659,2657,2653,2649,2647,2643,2641,2637,2633,2631,2627,2623,2621,2617,2613,2611,2605,2601,2597,2593,2587,2583,2577,2573,2569…	972,966,964,962,958,954,946,942,938,934,930,926,922,920,914,910,908,904,900,898,896,892,890,886,882,876,872,866,860,856,852,848,846,842,840,838,834,832,830,828,824,822,820,816,814,810,806,802,798,792,788,782,776,772,768,762,756,750,746,742,740,736,732,728,726,724,720,720,716,716,714,712,710,710,708,706,706,704,704,704,702,702,702,702,702,702,702,702,702,704,704,706,706,706,706,706,706,704,704,704…
