# Supplementary material for: SynapsEM: Computer-Assisted Synapse Morphometry
Source: Front Synaptic Neurosci. 2020 Dec 18;12:584549. doi: 10.3389/fnsyn.2020.584549 (PMC7775558; doi:10.3389/fnsyn.2020.584549)
Supplement: Supplementary file 4 [file Data_Sheet_2.ZIP › c_elegans_reconstructed_bouton_analysis/syn5/new_slice-006.txt]

1	LV	2477	1075	67
1	tethered_SV	2592	1028	31
1	tethered_SV	2611	846	29
1	docked_SV	2572	777	36
1	tethered_SV	1998	1003	30
1	docked_SV	2041	1116	30
1	DCV	2135.5	1143.5	36.5
1	DCV	2204.5	1193.5	41.5
1	SV	2309	1181	24
1	SV	2366	1137	28
7	Plasma_membrane	2204.3274	2569,2569,2569,2569,2571,2573,2577,2581,2585,2591,2597,2603,2607,2613,2619,2625,2629,2633,2637,2641,2643,2645,2647,2651,2653,2655,2659,2661,2663,2665,2665,2665,2665,2665,2663,2663,2661,2661,2659,2659,2659,2659,2661,2661,2663,2663,2665,2667,2669,2669,2671,2671,2671,2671,2671,2671,2671,2669,2667,2665,2665,2663,2661,2659,2657,2655,2653,2651,2649,2645,2643,2641,2637,2633,2631,2625,2621,2617,2615,2609…	1198,1194,1190,1186,1178,1170,1160,1148,1136,1126,1116,1106,1096,1088,1082,1074,1066,1060,1054,1046,1040,1036,1030,1024,1018,1010,1004,998,992,986,980,972,968,962,958,952,948,942,938,932,928,924,918,912,910,904,896,892,886,880,874,868,864,858,854,850,846,842,840,838,836,834,830,826,824,820,818,814,810,806,802,798,794,792,788,784,778,776,770,764,762,758,754,750,746,742,740,736,732,730,728,726,724,…
7	Active_zone	1260.6635	2657,2655,2655,2655,2657,2657,2657,2657,2657,2657,2659,2661,2663,2665,2665,2669,2671,2671,2671,2671,2671,2671,2669,2669,2667,2665,2665,2663,2661,2659,2657,2655,2653,2651,2649,2647,2645,2641,2637,2635,2629,2625,2623,2621,2615,2613,2611,2607,2603,2599,2595,2591,2587,2583,2581,2575,2571,2569,2565,2561,2557,2553,2547,2543,2537,2531,2525,2519,2515,2509,2503,2497,2487,2481,2475,2469,2463,2455,2449,2441…	964,960,954,950,946,940,934,932,926,924,920,914,910,904,898,892,886,880,876,870,862,858,848,844,840,836,832,830,826,824,820,818,816,816,812,810,808,806,802,800,796,792,790,786,780,778,774,768,764,760,756,752,748,746,744,740,736,734,730,728,726,724,720,718,716,714,710,708,708,706,706,704,702,700,698,696,696,694,694,692,692,692,692,692,692,692,694,694,696,696,696,696,698,698,698,700,700,702,704,706…
