# Supplementary material for: SynapsEM: Computer-Assisted Synapse Morphometry
Source: Front Synaptic Neurosci. 2020 Dec 18;12:584549. doi: 10.3389/fnsyn.2020.584549 (PMC7775558; doi:10.3389/fnsyn.2020.584549)
Supplement: Supplementary file 4 [file Data_Sheet_2.ZIP › c_elegans_reconstructed_bouton_analysis/syn5/new_slice-012.txt]

1	SV	2494	1027	32
1	SV	2403.5	1054.5	26.5
1	SV	2259	994	37
1	SV	2256	1180	32
1	tethered_SV	2308	1245	27
1	SV	2158.5	1180.5	30.5
1	SV	2058	1099	29
1	SV	2126.5	1060.5	34.5
1	SV	2139	978	29
1	SV	2027	945	27
1	SV	1970.5	981.5	29.5
1	SV	1953.5	911.5	29.5
1	SV	2054	848	29
1	SV	2072.5	802.5	26.5
1	SV	2031	774	31
1	docked_SV	2082	674	32
1	SV	2208.5	667.5	32.5
1	SV	2278.5	597.5	30.5
1	SV	2360	611	33
1	tethered_SV	2513	601	29
1	DCV	1984.5	852.5	44.5
1	DCV	2006.5	1035.5	37.5
1	SV	2061.5	998.5	26.5
7	Plasma_membrane	2498.8309	2577,2575,2575,2577,2577,2579,2581,2583,2583,2585,2587,2589,2591,2593,2595,2597,2601,2603,2607,2613,2617,2621,2627,2633,2639,2645,2651,2657,2663,2671,2677,2683,2689,2693,2699,2703,2707,2713,2717,2719,2723,2725,2727,2729,2731,2731,2731,2731,2729,2727,2727,2727,2725,2723,2721,2719,2717,2717,2717,2715,2715,2713,2711,2711,2709,2709,2707,2707,2705,2703,2703,2701,2699,2697,2695,2693,2691,2687,2685,2679…	1124,1118,1116,1112,1106,1102,1094,1088,1080,1074,1062,1056,1048,1040,1038,1032,1024,1018,1012,1006,1000,994,988,980,974,968,962,956,950,944,938,932,928,922,918,912,908,900,894,888,880,874,866,856,848,842,838,832,828,826,822,818,816,814,810,808,806,804,802,800,796,794,792,788,786,782,778,774,770,766,762,756,752,748,744,740,738,734,730,728,724,722,718,712,708,702,696,690,684,678,672,666,660,654,64…
7	Active_zone	1017.0882	2193,2191,2189,2187,2183,2179,2173,2169,2163,2157,2149,2143,2139,2131,2125,2121,2117,2111,2107,2103,2099,2095,2091,2087,2083,2079,2075,2071,2067,2063,2057,2053,2049,2045,2041,2037,2033,2027,2023,2019,2015,2011,2007,2003,1997,1995,1991,1987,1981,1977,1973,1971,1969,1965,1963,1959,1953,1949,1945,1941,1937,1935,1931,1927,1923,1919,1915,1911,1907,1903,1901,1897,1895,1891,1889,1887,1885,1883,1881,1881…	542,544,544,548,552,556,562,568,572,576,580,584,588,592,598,602,606,610,616,618,622,624,626,630,632,636,640,644,646,650,652,654,658,660,664,666,670,672,676,680,684,688,694,698,702,706,710,714,720,724,728,732,736,740,744,750,756,760,766,774,780,784,792,798,804,812,820,826,834,840,846,854,862,870,876,882,886,892,900,906,912,916,922,926,932,940,946,954,960,966,972,978,986,992,998,1004,1008,1014,1020…
