# Supplementary material for: SynapsEM: Computer-Assisted Synapse Morphometry
Source: Front Synaptic Neurosci. 2020 Dec 18;12:584549. doi: 10.3389/fnsyn.2020.584549 (PMC7775558; doi:10.3389/fnsyn.2020.584549)
Supplement: Supplementary file 4 [file Data_Sheet_2.ZIP › c_elegans_reconstructed_bouton_analysis/syn5/new_slice-004.txt]

1	LV	2542.5	985.5	50.5
1	LV	2403	1112	48
1	DCV	2237	1114	46
1	DCV	2372	1210	38
1	SV	2331	1266	28
1	SV	2490.5	1139.5	26.5
1	docked_SV	2558	1155	28
1	tethered_SV	2601.5	1042.5	27.5
1	SV	2467.5	1026.5	27.5
1	SV	2170.5	1070.5	30.5
7	Plasma_membrane	2054.4513	2459,2463,2465,2471,2475,2481,2491,2497,2503,2509,2515,2521,2527,2533,2537,2543,2545,2549,2551,2553,2557,2559,2559,2561,2563,2565,2567,2567,2567,2569,2569,2571,2571,2573,2573,2575,2577,2579,2579,2581,2583,2583,2583,2585,2585,2587,2587,2589,2589,2589,2589,2589,2589,2589,2589,2589,2589,2589,2589,2589,2589,2591,2593,2595,2599,2603,2605,2609,2613,2617,2621,2623,2627,2629,2633,2635,2639,2643,2645,2647…	1340,1338,1338,1336,1334,1332,1324,1320,1314,1310,1306,1300,1294,1286,1278,1272,1268,1264,1260,1254,1250,1246,1242,1238,1236,1230,1226,1224,1222,1220,1216,1214,1210,1206,1204,1200,1196,1190,1186,1182,1180,1176,1174,1170,1166,1160,1156,1152,1148,1146,1142,1140,1138,1134,1132,1128,1126,1124,1122,1118,1116,1112,1110,1108,1104,1102,1098,1096,1092,1090,1088,1084,1080,1078,1074,1070,1064,1060,1054,1050…
7	Active_zone	1069.9341	2657,2657,2655,2655,2655,2655,2653,2653,2651,2649,2647,2643,2639,2635,2631,2629,2625,2621,2619,2617,2613,2611,2609,2607,2605,2605,2603,2603,2601,2597,2595,2591,2587,2585,2579,2575,2571,2569,2565,2561,2555,2551,2545,2541,2535,2527,2521,2517,2511,2503,2497,2491,2485,2477,2471,2465,2457,2447,2443,2433,2425,2417,2411,2403,2395,2387,2379,2373,2365,2357,2351,2343,2337,2329,2317,2311,2303,2291,2283,2279…	976,972,970,968,966,964,958,952,944,938,934,928,924,922,918,916,912,906,904,898,892,888,884,880,876,870,866,860,854,848,844,838,830,826,818,814,810,808,804,800,796,794,792,788,786,784,780,778,776,772,770,768,768,766,764,764,762,760,760,758,756,754,754,754,754,752,752,752,752,752,752,752,752,752,752,752,754,756,756,758,762,764,766,770,772,776,778,782,786,788,792,796,798,802,806,812,816,822,828,834…
