# Supplementary material for: SynapsEM: Computer-Assisted Synapse Morphometry
Source: Front Synaptic Neurosci. 2020 Dec 18;12:584549. doi: 10.3389/fnsyn.2020.584549 (PMC7775558; doi:10.3389/fnsyn.2020.584549)
Supplement: Supplementary file 4 [file Data_Sheet_2.ZIP › c_elegans_reconstructed_bouton_analysis/syn5/new_slice-010.txt]

1	SV	2420	1082	32
1	SV	2368	1210	26
1	tethered_SV	2270.5	1232.5	29.5
1	SV	2174.5	1186.5	32.5
1	SV	2172.5	1090.5	32.5
1	SV	2256.5	1070.5	35.5
1	SV	2077	793	29
1	docked_SV	2114.5	737.5	31.5
1	docked_SV	2185	708	27
1	tethered_SV	2254.5	688.5	32.5
1	SV	2030.5	896.5	30.5
1	tethered_SV	1983.5	1110.5	31.5
7	Plasma_membrane	2404.5296	2595,2595,2599,2601,2605,2611,2619,2629,2639,2645,2653,2663,2667,2673,2679,2685,2689,2693,2697,2699,2703,2703,2705,2705,2707,2707,2709,2709,2711,2715,2719,2723,2725,2729,2731,2733,2733,2735,2735,2731,2729,2727,2725,2723,2719,2715,2713,2709,2707,2705,2703,2701,2697,2695,2693,2691,2687,2683,2679,2675,2669,2665,2661,2655,2649,2645,2639,2633,2627,2623,2619,2613,2607,2601,2595,2589,2585,2579,2573,2567…	1114,1110,1106,1104,1100,1092,1084,1076,1064,1058,1050,1038,1034,1024,1016,1008,1002,994,986,978,970,964,958,950,940,932,924,914,906,896,886,878,872,864,856,848,842,836,830,826,822,820,814,812,808,806,804,802,802,800,798,796,794,790,786,782,778,774,770,764,760,756,752,748,742,738,732,726,720,714,706,700,692,688,682,676,670,664,660,656,650,648,642,636,634,630,626,624,624,622,620,618,616,614,612,60…
7	Active_zone	957.3011	2299,2297,2293,2291,2287,2285,2281,2277,2273,2269,2265,2261,2255,2251,2247,2243,2241,2237,2233,2229,2225,2221,2219,2217,2213,2211,2209,2207,2205,2203,2201,2199,2197,2193,2191,2187,2185,2183,2179,2177,2175,2169,2165,2163,2159,2155,2151,2147,2143,2139,2135,2131,2127,2123,2117,2113,2109,2103,2101,2095,2089,2083,2077,2071,2067,2059,2053,2047,2041,2033,2027,2021,2015,2009,2003,1997,1991,1985,1983,1975…	612,614,616,620,620,622,624,626,628,630,632,634,636,638,640,642,644,646,648,652,654,654,654,656,656,656,656,658,658,658,660,662,662,664,666,668,670,670,672,674,674,676,678,678,680,680,682,684,686,686,688,688,690,692,694,696,698,702,704,708,710,712,716,718,720,726,728,732,738,742,746,750,754,758,762,766,772,776,780,788,794,800,806,812,816,824,830,838,844,852,858,866,874,880,886,892,896,902,904,910…
