# Supplementary material for: SynapsEM: Computer-Assisted Synapse Morphometry
Source: Front Synaptic Neurosci. 2020 Dec 18;12:584549. doi: 10.3389/fnsyn.2020.584549 (PMC7775558; doi:10.3389/fnsyn.2020.584549)
Supplement: Supplementary file 4 [file Data_Sheet_2.ZIP › c_elegans_reconstructed_bouton_analysis/syn5/new_slice-011.txt]

1	DCV	2181.5	698.5	36.5
1	DCV	2025.5	773.5	42.5
1	DCV	1969	879	45
1	DCV	2033	953	46
1	DCV	2108	1089	40
1	DCV	2159	1015	41
1	DCV	2255	1225	43
1	SV	2396	1076	38
1	SV	2400	1187	30
1	SV	2312.5	1087.5	28.5
1	SV	2224	1051	32
1	SV	2085.5	1002.5	25.5
1	SV	2074	830	32
1	tethered_SV	2090	722	32
1	docked_SV	1902.5	1044.5	30.5
1	tethered_SV	1913	983	28
7	Plasma_membrane	2421.1267	2587,2587,2591,2593,2597,2603,2615,2619,2629,2641,2647,2655,2659,2663,2667,2673,2677,2681,2685,2687,2689,2691,2693,2697,2699,2701,2703,2705,2707,2709,2713,2715,2715,2717,2717,2719,2719,2719,2719,2719,2717,2717,2715,2713,2711,2709,2707,2705,2701,2699,2695,2693,2689,2687,2683,2677,2673,2665,2659,2655,2649,2641,2637,2629,2621,2617,2609,2603,2597,2589,2583,2577,2569,2563,2557,2549,2543,2535,2527,2519…	1100,1096,1092,1088,1084,1078,1070,1068,1062,1050,1042,1034,1028,1022,1016,1008,1002,994,988,980,972,966,958,948,940,930,922,914,906,898,890,882,876,870,864,856,850,844,840,834,830,826,820,816,810,806,802,798,794,790,786,782,776,772,766,762,758,752,746,744,738,730,728,722,716,714,710,704,700,694,688,682,678,672,668,662,658,652,648,642,636,632,626,622,616,612,606,602,598,592,590,586,584,580,578,57…
7	Active_zone	941.6373	2219,2215,2213,2211,2207,2205,2203,2201,2197,2193,2191,2187,2181,2177,2169,2161,2155,2145,2139,2133,2123,2119,2115,2107,2103,2099,2095,2091,2085,2081,2077,2071,2067,2063,2059,2055,2051,2047,2041,2035,2031,2025,2021,2017,2013,2007,2003,1997,1993,1989,1983,1977,1973,1969,1965,1961,1955,1951,1947,1943,1939,1935,1933,1929,1925,1921,1915,1913,1909,1905,1903,1899,1895,1891,1889,1887,1883,1881,1879,1877…	594,596,596,598,598,600,600,602,606,608,610,614,618,620,626,630,632,638,640,642,646,648,650,652,654,656,658,658,660,662,664,668,670,674,676,680,682,688,692,698,702,708,712,716,720,726,730,736,740,746,750,756,762,766,770,776,782,788,794,800,804,810,816,822,830,834,840,846,852,858,864,870,876,884,890,896,902,908,914,920,924,930,936,944,950,956,962,970,978,984,992,996,1000,1004,1008,1014,1018,1022,1…
