# Supplementary material for: SynapsEM: Computer-Assisted Synapse Morphometry
Source: Front Synaptic Neurosci. 2020 Dec 18;12:584549. doi: 10.3389/fnsyn.2020.584549 (PMC7775558; doi:10.3389/fnsyn.2020.584549)
Supplement: Supplementary file 4 [file Data_Sheet_2.ZIP › c_elegans_reconstructed_bouton_analysis/syn5/new_slice-005.txt]

1	LV	2539.5	1013.5	44.5
1	LV	2386	1141	46
1	tethered_SV	2542.5	894.5	24.5
1	SV	2308	1204	31
1	SV	2195.5	1209.5	30.5
1	SV	2104.5	1052.5	26.5
1	docked_SV	1999	986	30
1	DCV	2329.5	1284.5	39.5
7	Plasma_membrane	2164.7038	2571,2571,2571,2571,2571,2571,2571,2571,2571,2573,2573,2575,2575,2575,2577,2577,2579,2581,2581,2581,2583,2583,2585,2585,2587,2587,2589,2589,2589,2591,2591,2591,2593,2593,2593,2595,2595,2597,2597,2597,2599,2599,2601,2601,2603,2603,2605,2605,2607,2607,2607,2609,2609,2609,2611,2611,2611,2611,2613,2613,2613,2615,2615,2617,2617,2619,2621,2621,2623,2625,2627,2629,2633,2637,2641,2643,2647,2651,2655,2657…	1240,1238,1236,1234,1232,1230,1228,1226,1224,1222,1220,1216,1214,1212,1210,1206,1204,1202,1200,1198,1196,1194,1192,1190,1188,1186,1186,1184,1182,1182,1180,1178,1178,1176,1174,1174,1172,1172,1170,1168,1168,1166,1166,1164,1164,1162,1160,1158,1158,1156,1154,1154,1152,1150,1150,1148,1146,1144,1144,1142,1140,1138,1136,1134,1132,1130,1128,1126,1126,1122,1120,1116,1112,1108,1104,1098,1094,1088,1084,1078…
7	Active_zone	1194.1422	2649,2645,2643,2643,2641,2641,2641,2641,2641,2641,2643,2643,2643,2643,2643,2643,2643,2643,2643,2643,2641,2637,2635,2631,2627,2625,2621,2613,2611,2607,2599,2595,2591,2583,2573,2567,2561,2555,2547,2541,2535,2529,2523,2519,2513,2509,2503,2497,2491,2487,2481,2475,2469,2465,2459,2453,2447,2441,2433,2425,2417,2409,2401,2393,2387,2377,2369,2363,2355,2345,2337,2329,2321,2313,2307,2299,2291,2283,2277,2271…	972,970,968,964,960,958,950,946,942,936,930,924,920,916,912,910,904,900,896,892,886,882,880,876,872,868,866,862,860,858,854,854,850,846,842,838,836,832,826,822,816,812,806,802,796,790,786,782,776,772,768,766,762,760,758,756,754,752,752,752,752,752,752,752,752,752,752,752,754,756,758,760,762,764,764,766,768,770,770,772,774,776,780,782,786,788,790,792,794,796,798,800,802,806,808,810,814,816,820,824…
