# Supplementary material for: SynapsEM: Computer-Assisted Synapse Morphometry
Source: Front Synaptic Neurosci. 2020 Dec 18;12:584549. doi: 10.3389/fnsyn.2020.584549 (PMC7775558; doi:10.3389/fnsyn.2020.584549)
Supplement: Supplementary file 4 [file Data_Sheet_2.ZIP › c_elegans_reconstructed_bouton_analysis/syn5/new_slice-001.txt]

1	docked_SV	2483.5	779.5	27.5
1	docked_SV	2295	895	25
1	docked_SV	2291	953	29
1	SV	2230	917	26
1	SV	2283.5	1071.5	26.5
1	SV	2504.5	931.5	31.5
1	SV	2452	897	26
1	DCV	2454	1069	38
1	DCV	2378	1076	37
1	DCV	2235.5	1169.5	37.5
7	Plasma_membrane	1862.5607	2454,2458,2462,2470,2478,2486,2496,2504,2510,2516,2522,2528,2534,2540,2544,2548,2552,2556,2560,2560,2562,2564,2564,2566,2568,2570,2572,2574,2574,2576,2576,2578,2580,2580,2580,2582,2582,2582,2584,2584,2586,2586,2588,2588,2590,2590,2592,2596,2598,2602,2606,2608,2614,2618,2624,2630,2634,2638,2640,2642,2644,2646,2648,2648,2650,2650,2650,2650,2650,2650,2650,2650,2650,2650,2650,2650,2650,2648,2648,2646…	1369,1369,1369,1367,1363,1359,1355,1351,1345,1339,1333,1327,1321,1315,1309,1303,1295,1289,1283,1277,1269,1261,1255,1247,1241,1233,1227,1221,1215,1211,1205,1197,1193,1187,1179,1173,1165,1157,1149,1143,1135,1129,1121,1115,1107,1099,1093,1085,1075,1067,1059,1051,1043,1037,1029,1023,1017,1011,1007,1001,997,991,987,983,981,977,975,973,969,965,959,957,953,949,945,941,935,931,925,917,911,903,895,887,879…
7	Active_zone	816.8402	2646,2646,2646,2646,2646,2646,2646,2644,2644,2642,2640,2640,2638,2638,2638,2636,2636,2636,2636,2634,2634,2634,2632,2630,2630,2628,2628,2626,2624,2622,2618,2616,2612,2610,2606,2602,2600,2598,2594,2590,2588,2586,2584,2580,2576,2574,2570,2568,2564,2562,2558,2554,2550,2544,2542,2536,2532,2526,2524,2520,2518,2514,2510,2506,2502,2498,2494,2490,2486,2482,2478,2476,2470,2466,2460,2454,2450,2446,2438,2434…	943,939,937,933,931,927,921,915,913,907,903,899,895,889,885,881,877,875,873,871,869,865,861,859,857,855,853,849,845,841,837,833,831,827,823,819,815,813,809,805,803,799,795,793,789,787,785,783,781,779,777,775,773,771,769,769,767,765,761,759,759,757,757,755,753,753,753,751,749,747,747,747,745,745,743,741,741,741,739,737,737,735,735,735,733,733,733,733,733,733,733,733,735,735,737,737,737,739,739,741…
