# Supplementary material for: SynapsEM: Computer-Assisted Synapse Morphometry
Source: Front Synaptic Neurosci. 2020 Dec 18;12:584549. doi: 10.3389/fnsyn.2020.584549 (PMC7775558; doi:10.3389/fnsyn.2020.584549)
Supplement: Supplementary file 4 [file Data_Sheet_2.ZIP › c_elegans_reconstructed_bouton_analysis/syn5/new_slice-015.txt]

1	docked_SV	2639	609	35
1	docked_SV	2425	577	32
1	SV	2375.5	628.5	25.5
1	SV	2387	696	27
1	SV	2456.5	653.5	30.5
1	SV	2268.5	692.5	31.5
1	tethered_SV	2064.5	865.5	30.5
1	SV	2128	959	26
1	SV	2099	911	24
1	SV	2200	917	28
1	SV	2184	864	30
1	SV	2255	882	33
1	SV	2314.5	838.5	20.5
1	SV	2222.5	792.5	30.5
1	SV	2308	776	25
1	SV	2444.5	712.5	29.5
1	SV	2361.5	781.5	34.5
1	SV	2306.5	906.5	31.5
1	DCV	2318	987	42
1	DCV	2475.5	1151.5	41.5
7	Plasma_membrane	2327.6706	2661,2659,2659,2659,2659,2661,2665,2667,2671,2677,2681,2689,2695,2699,2703,2709,2717,2723,2727,2733,2737,2739,2743,2745,2749,2753,2755,2759,2761,2763,2763,2763,2763,2759,2759,2759,2759,2761,2763,2763,2763,2763,2765,2767,2769,2773,2773,2775,2777,2779,2781,2783,2783,2783,2783,2783,2783,2781,2781,2779,2777,2777,2775,2773,2769,2765,2761,2757,2751,2747,2743,2737,2735,2731,2729,2725,2723,2719,2715,2711…	1134,1130,1128,1122,1120,1110,1102,1094,1088,1082,1078,1070,1064,1062,1058,1054,1052,1048,1044,1042,1038,1034,1028,1024,1018,1010,1004,998,990,984,978,972,966,962,958,954,950,942,940,938,934,928,922,918,912,906,902,896,890,886,882,876,870,864,860,854,850,844,840,836,832,828,822,820,816,810,806,802,796,790,784,776,770,762,756,750,746,742,736,732,730,726,724,718,716,712,708,702,696,690,682,676,672,…
7	Active_zone	1112.1221	2669,2669,2669,2669,2667,2667,2667,2665,2663,2661,2661,2659,2657,2655,2653,2649,2645,2643,2637,2633,2627,2623,2617,2611,2607,2601,2593,2585,2577,2569,2559,2547,2537,2527,2515,2503,2493,2483,2475,2465,2457,2449,2441,2435,2427,2419,2411,2405,2399,2393,2387,2381,2373,2367,2359,2353,2345,2337,2329,2319,2311,2303,2293,2283,2273,2263,2253,2239,2231,2221,2213,2203,2195,2187,2179,2173,2167,2161,2155,2151…	626,622,620,618,616,614,612,612,610,608,606,604,602,598,596,592,588,584,580,576,574,570,566,562,558,556,552,550,548,544,542,540,538,538,538,538,536,536,536,534,534,534,534,534,534,536,536,538,540,540,544,546,548,550,554,556,560,562,566,570,572,576,578,582,586,588,590,594,596,600,604,606,610,614,618,622,626,630,632,634,638,642,644,648,654,658,662,666,672,676,680,686,690,696,700,706,710,716,722,728…
7	Dense_projection	397.0631	2149,2147,2149,2151,2153,2155,2159,2161,2165,2169,2171,2173,2177,2179,2179,2179,2179,2177,2173,2171,2167,2167,2163,2159,2155,2151,2147,2145,2141,2139,2135,2133,2131,2129,2127,2127,2127,2127,2127,2127,2127,2127,2127,2127,2125,2123,2121,2119,2115,2113,2109,2105,2103,2099,2097,2095,2091,2087,2083,2081,2079,2077,2075,2071,2069,2065,2063,2061,2059,2059,2059,2059,2059,2059,2061,2063,2065,2067,2071,2073…	650,648,648,646,646,646,646,646,646,646,646,648,650,652,654,656,658,662,666,670,674,676,678,680,684,686,688,690,692,694,698,702,706,708,712,716,718,724,728,736,740,742,746,750,754,758,762,764,766,768,770,772,774,774,776,776,778,778,778,778,778,778,778,778,778,776,776,774,772,770,768,766,764,760,758,754,750,746,742,740,736,732,730,726,722,720,718,714,712,710,708,704,702,698,694,692,688,686,684,680…
