# Supplementary material for: SynapsEM: Computer-Assisted Synapse Morphometry
Source: Front Synaptic Neurosci. 2020 Dec 18;12:584549. doi: 10.3389/fnsyn.2020.584549 (PMC7775558; doi:10.3389/fnsyn.2020.584549)
Supplement: Supplementary file 4 [file Data_Sheet_2.ZIP › c_elegans_reconstructed_bouton_analysis/syn5/new_slice-014.txt]

1	DCV	2286	910	47
1	DCV	2303.5	1101.5	34.5
1	SV	2337	574	28
1	docked_SV	2405	535	29
1	docked_SV	2154	575	32
1	docked_SV	1944.5	746.5	30.5
1	docked_SV	1894.5	841.5	27.5
1	tethered_SV	1991	973	26
1	SV	2059	818	26
1	SV	2014	774	27
1	SV	2090.5	690.5	31.5
1	SV	2131	643	26
1	SV	2188.5	674.5	31.5
1	tethered_SV	2212.5	601.5	28.5
1	SV	2273	619	26
1	SV	2252	678	22
1	SV	2334	682	29
1	SV	2188.5	819.5	32.5
1	SV	2158.5	767.5	25.5
1	SV	2140.5	876.5	26.5
1	SV	2190	920	28
1	SV	2207	1004	28
1	tethered_SV	2132.5	1029.5	26.5
1	SV	2214.5	1090.5	31.5
1	SV	2300.5	1026.5	29.5
1	SV	2359	979	35
1	SV	2456	1095	28
1	SV	2409.5	1032.5	25.5
7	Plasma_membrane	2389.4769	2579,2579,2579,2579,2581,2583,2587,2591,2595,2601,2605,2609,2613,2617,2621,2627,2633,2639,2643,2647,2651,2657,2661,2665,2673,2675,2681,2685,2687,2689,2691,2693,2693,2695,2697,2697,2697,2695,2693,2693,2691,2689,2689,2689,2689,2691,2693,2693,2695,2695,2699,2699,2699,2701,2701,2701,2703,2703,2703,2703,2703,2701,2701,2699,2699,2697,2697,2697,2695,2693,2691,2691,2689,2689,2685,2685,2683,2681,2677,2675…	1114,1110,1108,1104,1102,1096,1086,1082,1074,1064,1054,1048,1042,1038,1034,1028,1024,1018,1014,1010,1006,1000,998,992,986,982,978,972,968,964,962,958,952,948,944,940,936,932,928,924,918,914,910,904,900,894,888,884,882,878,870,866,864,860,854,848,844,840,836,832,828,824,820,816,814,810,806,804,800,798,794,790,788,784,778,776,772,766,758,754,748,740,734,730,724,718,712,706,698,690,682,674,666,658,6…
7	Active_zone	1142.8286	2471,2465,2463,2459,2455,2453,2449,2447,2443,2441,2437,2433,2431,2425,2421,2415,2407,2399,2391,2383,2375,2367,2359,2351,2343,2335,2327,2319,2313,2305,2297,2291,2283,2277,2271,2265,2259,2253,2247,2241,2235,2229,2225,2219,2215,2211,2207,2203,2199,2195,2189,2185,2181,2175,2171,2165,2159,2153,2147,2141,2135,2129,2123,2117,2111,2103,2097,2093,2085,2079,2077,2071,2063,2061,2053,2047,2041,2035,2029,2023…	538,534,534,532,530,530,526,524,522,520,518,516,516,514,512,512,510,510,510,508,508,506,506,504,502,500,498,498,496,496,494,494,494,494,494,494,496,496,498,500,502,506,508,512,514,518,520,524,528,532,534,538,540,542,544,546,548,548,550,550,552,554,556,558,560,564,566,568,572,572,574,576,578,580,582,584,588,590,594,598,602,606,610,616,622,628,632,638,644,648,654,660,666,672,676,684,690,696,702,708…
