# Supplementary material for: SynapsEM: Computer-Assisted Synapse Morphometry
Source: Front Synaptic Neurosci. 2020 Dec 18;12:584549. doi: 10.3389/fnsyn.2020.584549 (PMC7775558; doi:10.3389/fnsyn.2020.584549)
Supplement: Supplementary file 4 [file Data_Sheet_2.ZIP › c_elegans_reconstructed_bouton_analysis/syn5/new_slice-000.txt]

1	docked_SV	2455	894	31
1	docked_SV	2215.5	1134.5	30.5
1	DCV	2357	1070	45
1	DCV	2477.5	1077.5	37.5
1	SV	2338	992	27
1	tethered_SV	2323.5	918.5	26.5
7	Plasma_membrane	1601.0648	2536,2540,2544,2550,2552,2556,2562,2566,2568,2570,2574,2576,2578,2580,2582,2586,2590,2592,2592,2594,2596,2596,2598,2600,2602,2604,2608,2610,2612,2614,2618,2620,2622,2624,2628,2632,2636,2640,2642,2646,2650,2652,2656,2656,2658,2660,2660,2660,2660,2660,2660,2658,2656,2654,2652,2650,2648,2644,2642,2638,2634,2630,2626,2622,2618,2614,2610,2604,2600,2594,2592,2586,2582,2576,2572,2566,2562,2556,2548,2544…	1321,1315,1311,1307,1303,1297,1291,1283,1277,1269,1261,1255,1247,1239,1229,1219,1211,1203,1197,1189,1183,1177,1169,1161,1153,1147,1137,1131,1125,1117,1113,1105,1103,1099,1091,1085,1079,1073,1065,1057,1049,1043,1035,1029,1019,1009,1001,991,983,975,967,961,955,951,947,945,941,937,935,931,927,925,923,919,917,915,913,911,909,907,907,903,903,901,899,897,895,893,891,889,889,887,885,885,883,883,881,881,…
7	Active_zone	782.0155	2662,2662,2662,2664,2664,2664,2664,2664,2664,2664,2664,2664,2662,2662,2660,2658,2656,2654,2652,2650,2648,2644,2642,2636,2634,2632,2628,2626,2624,2622,2618,2614,2612,2608,2604,2600,2594,2586,2580,2576,2570,2564,2558,2552,2546,2538,2532,2526,2520,2516,2510,2504,2500,2494,2490,2488,2484,2480,2476,2472,2470,2466,2462,2458,2452,2448,2444,2440,2436,2432,2426,2420,2414,2408,2402,2396,2390,2384,2378,2370…	1029,1023,1021,1017,1015,1013,1009,1005,999,995,991,987,979,973,967,961,957,951,947,943,935,931,929,925,923,923,921,919,917,917,915,913,913,911,909,909,907,907,905,903,903,901,901,899,897,895,893,891,891,889,887,887,885,883,881,879,877,875,875,873,873,873,873,871,871,871,869,869,869,869,869,869,869,869,869,869,869,869,869,871,871,871,871,871,871,871,871,873,873,873,873,873,873,875,875,875,877,879…
