# Supplementary material for: SynapsEM: Computer-Assisted Synapse Morphometry
Source: Front Synaptic Neurosci. 2020 Dec 18;12:584549. doi: 10.3389/fnsyn.2020.584549 (PMC7775558; doi:10.3389/fnsyn.2020.584549)
Supplement: Supplementary file 4 [file Data_Sheet_2.ZIP › c_elegans_reconstructed_bouton_analysis/syn5/new_slice-016.txt]

1	tethered_SV	2627	625	29
1	docked_SV	2422.5	584.5	32.5
1	docked_SV	2256	633	30
1	docked_SV	2087	779	26
1	tethered_SV	2070.5	865.5	27.5
1	SV	2137.5	967.5	25.5
1	SV	2113	906	26
1	SV	2197.5	917.5	27.5
1	SV	2193.5	862.5	23.5
1	SV	2162	780	25
1	SV	2231.5	796.5	24.5
1	SV	2266	700	29
1	SV	2384.5	695.5	25.5
1	SV	2383	638	28
1	SV	2458.5	649.5	29.5
1	SV	2378.5	769.5	29.5
1	SV	2318.5	774.5	26.5
1	SV	2320.5	841.5	21.5
1	SV	2261	872	29
1	SV	2311	901	26
1	SV	2375.5	923.5	31.5
1	SV	2435.5	993.5	27.5
1	SV	2492	1061	28
1	tethered_SV	2649.5	1051.5	24.5
1	DCV	2477	1139	34
1	DCV	2321.5	987.5	34.5
7	Plasma_membrane	2280.2603	2633,2637,2637,2641,2643,2647,2651,2653,2657,2659,2663,2667,2669,2673,2677,2681,2685,2687,2689,2693,2695,2697,2701,2705,2707,2713,2717,2721,2725,2729,2733,2735,2739,2741,2745,2749,2751,2755,2757,2761,2761,2761,2761,2761,2759,2759,2757,2755,2755,2755,2757,2761,2763,2767,2769,2771,2773,2775,2777,2781,2783,2783,2785,2785,2787,2787,2787,2787,2785,2785,2783,2783,2783,2783,2781,2779,2777,2775,2775,2773…	1158,1152,1150,1144,1140,1132,1126,1118,1112,1108,1102,1092,1088,1084,1078,1074,1070,1066,1064,1062,1060,1058,1056,1054,1054,1050,1046,1044,1040,1034,1030,1024,1020,1016,1010,1006,1002,998,992,986,982,980,976,972,968,966,962,958,952,950,944,938,934,928,924,920,916,914,908,902,896,892,888,884,880,872,868,862,860,854,850,844,836,832,828,824,818,812,808,804,798,794,790,784,780,776,772,768,766,760,75…
7	Active_zone	1123.1798	2691,2689,2687,2685,2681,2677,2673,2669,2665,2661,2657,2655,2651,2649,2645,2643,2641,2637,2633,2629,2625,2619,2615,2611,2607,2601,2595,2589,2581,2575,2567,2561,2555,2547,2541,2533,2527,2521,2513,2507,2499,2491,2485,2475,2469,2465,2457,2451,2447,2441,2437,2431,2427,2421,2417,2411,2407,2403,2399,2397,2393,2389,2387,2383,2379,2375,2373,2369,2365,2361,2357,2353,2349,2345,2339,2333,2329,2323,2317,2311…	634,630,628,628,624,622,620,618,616,614,610,608,606,604,602,598,596,594,592,588,586,582,578,574,572,568,566,562,560,558,556,554,552,550,548,546,546,544,542,542,540,540,540,540,538,538,538,538,538,538,538,540,540,542,542,544,546,546,550,552,554,558,560,564,566,570,572,574,576,578,580,582,584,586,586,588,588,590,590,592,592,594,594,594,596,596,596,598,600,600,602,604,606,606,608,610,612,614,616,618…
7	Dense_projection	356.414	2187,2187,2185,2185,2185,2183,2183,2183,2183,2183,2183,2183,2183,2181,2179,2175,2173,2169,2165,2163,2159,2157,2155,2153,2151,2149,2147,2147,2145,2145,2143,2143,2141,2141,2139,2139,2137,2135,2133,2131,2129,2127,2125,2121,2119,2117,2113,2111,2107,2105,2103,2099,2097,2095,2093,2091,2091,2089,2089,2089,2089,2089,2089,2089,2091,2093,2095,2099,2103,2105,2109,2111,2115,2117,2119,2121,2121,2121,2123,2123…	630,632,632,634,638,642,648,652,656,660,662,666,670,672,676,678,682,684,686,690,694,698,700,704,708,710,710,712,716,718,722,724,728,732,734,738,740,744,746,750,752,754,754,756,756,756,756,756,756,756,754,754,754,752,750,748,746,744,740,736,732,730,726,724,722,720,718,716,714,714,712,710,710,706,706,704,702,700,698,696,694,692,690,690,688,684,682,680,678,676,674,672,670,668,666,666,664,662,660,658…
