# Supplementary material for: SynapsEM: Computer-Assisted Synapse Morphometry
Source: Front Synaptic Neurosci. 2020 Dec 18;12:584549. doi: 10.3389/fnsyn.2020.584549 (PMC7775558; doi:10.3389/fnsyn.2020.584549)
Supplement: Supplementary file 4 [file Data_Sheet_2.ZIP › c_elegans_reconstructed_bouton_analysis/syn5/new_slice-002.txt]

1	LV	2542.5	936.5	61.5
1	DCV	2408	936	38
1	DCV	2322	1080	35
1	docked_DCV	2251	1061	40
1	tethered_SV	2219	1248	31
1	SV	2369.5	1186.5	28.5
1	SV	2411.5	1082.5	30.5
1	docked_SV	2209.5	950.5	27.5
1	docked_SV	2611.5	807.5	29.5
1	tethered_SV	2479	753	31
1	SV	2401	1016	25
7	Plasma_membrane	1955.6348	2473,2479,2483,2491,2501,2513,2525,2537,2547,2557,2565,2575,2583,2591,2597,2603,2605,2607,2609,2609,2609,2609,2609,2609,2609,2611,2611,2613,2613,2613,2615,2615,2617,2617,2619,2619,2621,2621,2621,2623,2625,2627,2629,2631,2635,2639,2645,2649,2655,2659,2663,2667,2669,2671,2673,2675,2675,2675,2675,2677,2677,2677,2679,2679,2681,2681,2683,2685,2687,2687,2689,2689,2689,2689,2689,2689,2689,2689,2687,2687…	1324,1322,1320,1316,1312,1304,1296,1286,1276,1268,1262,1254,1248,1240,1234,1226,1220,1214,1210,1204,1200,1194,1188,1182,1176,1170,1162,1156,1150,1144,1138,1132,1128,1122,1112,1106,1100,1094,1088,1084,1078,1072,1066,1060,1056,1050,1044,1038,1032,1024,1018,1010,1002,996,988,982,976,970,964,960,954,948,942,936,930,922,916,912,904,900,896,892,890,886,884,880,878,876,872,870,866,864,860,858,856,852,85…
7	Active_zone	965.0694	2683,2683,2683,2685,2685,2687,2689,2691,2691,2693,2693,2695,2695,2695,2695,2695,2695,2695,2693,2693,2693,2691,2689,2689,2687,2687,2685,2683,2681,2679,2677,2675,2671,2669,2667,2663,2659,2657,2653,2651,2649,2647,2645,2643,2639,2637,2633,2631,2627,2625,2621,2617,2615,2611,2607,2603,2599,2595,2591,2587,2583,2577,2571,2569,2561,2557,2553,2545,2539,2535,2529,2523,2519,2513,2507,2503,2497,2491,2485,2481…	950,946,944,942,938,934,930,924,920,916,912,906,902,898,894,890,888,884,880,876,874,872,870,866,862,860,856,852,848,844,840,838,832,830,828,822,820,818,816,814,812,810,808,806,804,802,798,796,792,790,786,782,780,774,772,768,764,762,758,756,754,750,746,744,738,736,732,728,726,722,720,718,716,714,714,712,712,712,712,710,710,710,710,708,708,708,708,710,710,710,712,714,716,718,718,720,722,724,726,728…
