# Supplementary material for: SynapsEM: Computer-Assisted Synapse Morphometry
Source: Front Synaptic Neurosci. 2020 Dec 18;12:584549. doi: 10.3389/fnsyn.2020.584549 (PMC7775558; doi:10.3389/fnsyn.2020.584549)
Supplement: Supplementary file 4 [file Data_Sheet_2.ZIP › c_elegans_reconstructed_bouton_analysis/syn5/new_slice-003.txt]

1	tethered_SV	2526.5	837.5	27.5
1	SV	2513.5	991.5	32.5
1	SV	2534	1058	28
1	tethered_SV	2582	1166	27
1	LV	2408	1220	43
1	LV	2234.5	1015.5	32.5
1	SV	2389.5	1067.5	30.5
1	tethered_SV	2158	1219	26
1	docked_SV	2216	1306	27
1	docked_SV	2066.5	973.5	22.5
1	docked_SV	2545	1266	24
7	Plasma_membrane	2047.6017	2437,2439,2441,2443,2449,2455,2463,2469,2475,2483,2489,2495,2501,2507,2515,2519,2525,2529,2533,2539,2543,2547,2551,2555,2557,2559,2561,2565,2569,2571,2575,2579,2581,2585,2589,2593,2595,2599,2601,2603,2605,2607,2607,2607,2609,2609,2609,2609,2609,2609,2609,2609,2609,2609,2609,2609,2609,2609,2609,2609,2611,2611,2613,2617,2619,2621,2623,2625,2627,2629,2633,2635,2639,2643,2645,2649,2653,2657,2661,2665…	1380,1378,1378,1374,1370,1368,1364,1360,1354,1350,1344,1340,1336,1332,1328,1326,1322,1320,1314,1312,1308,1304,1302,1298,1296,1294,1292,1290,1286,1284,1280,1278,1274,1270,1266,1262,1258,1254,1250,1246,1240,1236,1232,1228,1222,1218,1214,1210,1206,1202,1198,1194,1190,1186,1184,1180,1176,1172,1168,1164,1158,1152,1146,1140,1136,1134,1130,1122,1120,1114,1110,1104,1100,1096,1092,1086,1082,1076,1070,1064…
7	Active_zone	1123.9265	2693,2691,2689,2689,2689,2687,2687,2687,2687,2687,2687,2683,2681,2679,2675,2673,2673,2673,2671,2671,2671,2669,2667,2667,2665,2665,2663,2663,2661,2657,2655,2653,2651,2649,2645,2641,2635,2631,2625,2621,2613,2609,2605,2597,2591,2585,2579,2573,2571,2565,2559,2553,2549,2543,2539,2533,2531,2525,2521,2517,2513,2509,2505,2501,2497,2493,2489,2483,2479,2473,2469,2465,2459,2455,2449,2443,2437,2431,2425,2421…	998,998,998,996,994,992,990,988,984,980,978,974,970,966,960,954,950,942,934,926,920,916,912,906,902,896,892,890,886,882,880,876,872,868,862,856,852,848,842,838,834,830,828,824,820,818,816,814,812,810,808,808,808,806,806,806,804,802,800,800,798,796,794,792,790,788,786,784,780,778,776,774,770,768,766,762,760,758,756,756,754,754,754,754,754,754,754,754,754,754,756,760,762,764,770,774,776,780,784,788…
