# Supplementary material for: SynapsEM: Computer-Assisted Synapse Morphometry
Source: Front Synaptic Neurosci. 2020 Dec 18;12:584549. doi: 10.3389/fnsyn.2020.584549 (PMC7775558; doi:10.3389/fnsyn.2020.584549)
Supplement: Supplementary file 4 [file Data_Sheet_2.ZIP › c_elegans_reconstructed_bouton_analysis/syn5/new_slice-017.txt]

1	docked_SV	2166	540	26
1	docked_SV	2256.5	521.5	28.5
1	docked_SV	2000	666	34
1	tethered_SV	2010.5	745.5	30.5
1	tethered_SV	2004	852	29
1	SV	2088.5	873.5	24.5
1	docked_SV	2085	946	32
1	tethered_SV	2180	933	28
1	SV	2160	882	25
1	SV	2127.5	800.5	28.5
1	SV	2062.5	807.5	27.5
1	SV	2072.5	695.5	27.5
1	SV	2122.5	651.5	26.5
1	SV	2173.5	610.5	26.5
1	SV	2186	672	29
1	SV	2192.5	751.5	31.5
1	SV	2212.5	822.5	32.5
1	SV	2240	879	24
1	SV	2277	744	34
1	SV	2291.5	627.5	24.5
1	SV	2238.5	587.5	28.5
1	SV	2338	680	28
1	SV	2391	631	27
1	SV	2350.5	578.5	29.5
1	SV	2476.5	532.5	33.5
1	docked_SV	2547	519	28
1	DCV	2401	1062	36
1	DCV	2406	935	38
1	DCV	2316.5	854.5	47.5
7	Plasma_membrane	2514.5633	2651,2651,2651,2653,2655,2659,2665,2667,2675,2683,2689,2695,2701,2707,2713,2719,2725,2729,2735,2739,2741,2745,2747,2749,2749,2749,2749,2747,2747,2747,2747,2747,2747,2749,2749,2751,2755,2757,2761,2763,2765,2767,2769,2771,2771,2771,2771,2771,2771,2769,2767,2767,2765,2761,2759,2757,2757,2755,2753,2751,2749,2747,2745,2743,2739,2735,2733,2731,2729,2725,2723,2719,2717,2715,2711,2707,2703,2699,2697,2693…	1062,1056,1052,1046,1040,1030,1022,1016,1006,1000,994,990,986,982,978,972,968,964,960,956,950,946,940,934,928,922,916,908,902,896,890,884,878,874,868,864,858,852,846,840,836,832,828,824,820,814,810,806,802,798,794,790,784,780,774,770,764,758,754,750,744,740,736,734,732,730,726,722,720,716,710,706,700,694,688,682,674,668,662,656,650,642,636,628,622,616,608,602,596,592,586,582,578,572,568,564,558,5…
7	Active_zone	1270.1417	2635,2631,2629,2627,2627,2625,2623,2621,2619,2617,2615,2613,2611,2609,2607,2607,2605,2605,2603,2601,2601,2599,2597,2595,2593,2591,2589,2587,2587,2585,2583,2583,2581,2579,2579,2577,2575,2573,2571,2569,2569,2567,2565,2563,2561,2559,2555,2553,2549,2547,2543,2539,2535,2531,2527,2521,2515,2509,2501,2493,2487,2479,2471,2463,2457,2449,2443,2437,2433,2427,2421,2415,2411,2405,2401,2397,2393,2389,2385,2383…	546,544,542,542,540,538,534,532,528,526,526,524,524,522,522,520,520,518,516,516,514,512,512,512,510,510,508,508,506,506,506,504,504,502,500,498,498,496,496,496,494,494,494,492,492,490,490,488,488,486,484,482,482,480,478,476,474,472,470,468,466,464,464,462,460,458,456,456,454,454,454,454,454,454,454,454,456,456,458,460,462,466,468,470,472,474,476,480,482,484,488,488,490,492,492,492,490,490,488,488…
7	Dense_projection	273.2991	2085,2087,2089,2091,2093,2095,2097,2099,2101,2101,2099,2097,2091,2087,2081,2077,2075,2071,2069,2067,2067,2065,2065,2065,2065,2065,2065,2067,2067,2069,2069,2071,2071,2069,2069,2067,2065,2063,2061,2059,2057,2055,2053,2051,2049,2047,2043,2041,2039,2037,2035,2033,2031,2029,2027,2025,2025,2023,2023,2025,2025,2025,2025,2025,2027,2029,2031,2031,2033,2033,2035,2037,2039,2043,2045,2049,2053,2055,2057,2059…	546,548,548,550,552,554,558,562,566,570,574,578,580,582,584,584,584,586,586,588,590,592,594,596,600,606,610,612,616,620,622,626,628,630,632,634,638,638,640,640,640,640,640,640,638,636,636,634,630,628,626,624,622,620,618,616,614,610,608,606,604,602,600,598,596,592,590,588,586,584,582,580,578,578,574,572,570,566,564,560,558,556,556,554,550,548,548,546,546,546
