# Supplementary material for: SynapsEM: Computer-Assisted Synapse Morphometry
Source: Front Synaptic Neurosci. 2020 Dec 18;12:584549. doi: 10.3389/fnsyn.2020.584549 (PMC7775558; doi:10.3389/fnsyn.2020.584549)
Supplement: Supplementary file 4 [file Data_Sheet_2.ZIP › c_elegans_reconstructed_bouton_analysis/syn5/new_slice-019.txt]

1	docked_SV	2355.5	586.5	33.5
1	tethered_SV	2172.5	693.5	27.5
1	tethered_SV	2115.5	740.5	28.5
1	tethered_SV	2104.5	823.5	28.5
1	SV	2159.5	778.5	24.5
1	SV	2189.5	817.5	27.5
1	SV	2217	747	24
1	SV	2232.5	682.5	31.5
1	SV	2295	757	26
1	SV	2254	798	24
1	SV	2324	853	30
1	SV	2346	805	27
1	SV	2222	862	25
1	DCV	2455.5	969.5	39.5
1	DCV	2347.5	712.5	36.5
7	Plasma_membrane	2191.7911	2645,2649,2653,2655,2659,2667,2671,2675,2681,2683,2685,2689,2691,2695,2701,2705,2709,2713,2719,2725,2731,2737,2741,2747,2751,2757,2761,2767,2771,2775,2775,2775,2775,2773,2769,2767,2763,2763,2763,2765,2765,2767,2769,2771,2773,2773,2773,2773,2773,2773,2773,2771,2767,2763,2757,2753,2747,2741,2735,2729,2723,2717,2709,2703,2697,2691,2685,2679,2673,2669,2663,2657,2653,2647,2643,2635,2631,2625,2619,2613…	1150,1144,1140,1136,1132,1124,1120,1112,1102,1096,1090,1082,1074,1068,1062,1058,1054,1050,1046,1044,1042,1038,1032,1026,1020,1012,1006,998,988,980,972,962,954,944,934,926,918,908,898,890,884,876,868,860,852,844,834,830,820,812,802,792,784,774,764,754,744,736,726,718,710,702,694,684,674,666,656,648,638,630,620,610,602,592,588,578,572,566,560,556,550,546,540,538,534,530,526,524,524,522,524,524,526,…
7	Active_zone	769.1932	2545,2545,2545,2542,2542,2539,2539,2536,2533,2530,2527,2524,2518,2515,2509,2506,2503,2497,2497,2494,2491,2488,2485,2482,2479,2476,2473,2470,2464,2461,2455,2452,2446,2443,2437,2434,2428,2425,2419,2413,2410,2407,2404,2401,2398,2395,2392,2389,2386,2383,2380,2377,2374,2371,2368,2365,2365,2362,2359,2353,2350,2347,2344,2338,2332,2326,2320,2314,2311,2308,2302,2299,2293,2290,2287,2284,2281,2278,2272,2269…	522,519,522,522,525,525,528,528,531,531,531,531,534,534,537,537,540,540,543,543,543,543,546,546,546,546,546,546,546,546,543,543,543,543,540,540,540,540,540,540,540,540,540,540,540,540,540,543,543,543,543,543,546,546,546,546,549,549,552,555,558,561,561,564,567,570,573,576,576,579,579,579,582,582,582,582,585,585,585,588,588,588,591,591,594,597,597,600,603,609,612,615,618,624,627,630,636,642,645,651…
