# Supplementary material for: SynapsEM: Computer-Assisted Synapse Morphometry
Source: Front Synaptic Neurosci. 2020 Dec 18;12:584549. doi: 10.3389/fnsyn.2020.584549 (PMC7775558; doi:10.3389/fnsyn.2020.584549)
Supplement: Supplementary file 4 [file Data_Sheet_2.ZIP › c_elegans_reconstructed_bouton_analysis/syn5/new_slice-024.txt]

1	tethered_SV	2794	718	30
1	SV	2491.5	764.5	31.5
7	Plasma_membrane	1786.0728	2805,2805,2805,2805,2807,2809,2811,2815,2817,2821,2825,2827,2831,2833,2837,2841,2845,2849,2853,2857,2863,2865,2873,2877,2881,2887,2893,2897,2901,2907,2911,2915,2917,2919,2921,2923,2925,2925,2927,2927,2929,2929,2929,2929,2929,2929,2929,2927,2925,2925,2923,2921,2919,2917,2915,2913,2911,2909,2907,2905,2903,2901,2899,2897,2895,2893,2889,2885,2881,2875,2871,2869,2865,2861,2857,2853,2849,2847,2843,2841…	1072,1066,1062,1058,1054,1050,1044,1038,1030,1020,1014,1008,1004,1000,998,994,990,988,984,980,976,972,966,962,958,954,948,944,938,932,926,920,914,910,904,896,892,886,882,876,870,866,860,856,854,848,844,842,838,834,830,826,822,818,814,808,804,800,796,792,788,782,776,772,768,762,758,754,748,742,734,728,720,714,708,702,694,684,676,666,656,646,638,632,624,620,614,606,600,594,588,584,578,572,568,562,5…
7	Active_zone	517.7962	2651,2645,2643,2641,2637,2633,2629,2623,2615,2609,2605,2601,2597,2591,2587,2583,2579,2577,2573,2569,2563,2559,2555,2549,2545,2539,2535,2529,2523,2519,2513,2507,2501,2495,2491,2485,2481,2477,2471,2465,2459,2455,2449,2445,2439,2433,2427,2421,2417,2411,2405,2399,2397,2391,2389,2385,2379,2377,2373,2369,2367,2365,2365,2363,2361,2361,2361,2361,2361,2361,2361,2363,2363,2363,2365,2367,2369,2369,2371,2375…	546,544,544,544,544,546,548,552,556,560,564,566,570,572,576,578,580,580,582,586,588,592,596,598,602,604,608,612,614,618,622,626,628,632,634,638,640,644,646,650,656,658,662,664,670,674,678,682,686,692,698,704,708,712,716,720,726,732,736,742,746,750,754,760,764,768,772,774,776,780,784,788,792,796,802,806,812,816,822,828,834,840,846,852,858,862,868,872,876,880,884,888,890,890,888
