# Supplementary material for: SynapsEM: Computer-Assisted Synapse Morphometry
Source: Front Synaptic Neurosci. 2020 Dec 18;12:584549. doi: 10.3389/fnsyn.2020.584549 (PMC7775558; doi:10.3389/fnsyn.2020.584549)
Supplement: Supplementary file 4 [file Data_Sheet_2.ZIP › c_elegans_reconstructed_bouton_analysis/syn5/new_slice-018.txt]

1	tethered_SV	2090.5	708.5	31.5
1	docked_SV	2286.5	579.5	28.5
1	docked_SV	2359	546	26
1	docked_SV	2546	511	31
1	docked_SV	2042.5	890.5	26.5
1	SV	2106.5	884.5	27.5
1	SV	2084.5	817.5	29.5
1	SV	2148	783	30
1	SV	2193.5	860.5	26.5
1	SV	2212.5	803.5	28.5
1	SV	2254.5	725.5	29.5
1	SV	2239	647	30
1	SV	2342.5	626.5	25.5
1	SV	2410	614	33
1	SV	2482.5	575.5	28.5
1	SV	2406.5	956.5	27.5
1	SV	2498	972	39
1	DCV	2537.5	1082.5	39.5
1	DCV	2321	842	38
1	DCV	2340.5	929.5	37.5
7	Plasma_membrane	2336.4301	2623,2623,2625,2627,2631,2639,2645,2653,2659,2663,2671,2675,2677,2683,2687,2693,2701,2711,2715,2723,2731,2735,2739,2743,2745,2747,2749,2749,2749,2749,2749,2749,2749,2749,2749,2749,2749,2749,2749,2751,2753,2757,2759,2761,2765,2769,2771,2775,2777,2777,2779,2779,2779,2779,2779,2777,2775,2773,2771,2767,2765,2763,2759,2757,2753,2751,2749,2745,2745,2743,2743,2741,2739,2737,2737,2733,2733,2731,2729,2727…	1106,1102,1096,1092,1084,1074,1064,1052,1042,1032,1022,1014,1010,1008,1006,1002,1000,996,994,992,984,980,974,968,960,954,946,940,934,928,922,916,910,904,898,894,888,880,874,868,862,856,850,844,840,834,828,824,820,816,812,806,802,798,794,788,784,778,772,766,760,756,750,744,738,734,728,724,722,720,718,716,712,712,710,708,706,704,702,702,700,698,698,696,694,692,688,686,684,680,678,676,674,670,668,66…
7	Active_zone	1101.0914	2685,2681,2679,2679,2679,2677,2675,2675,2673,2671,2669,2667,2665,2663,2659,2657,2653,2647,2641,2637,2631,2627,2623,2621,2619,2617,2613,2611,2607,2605,2601,2597,2593,2589,2583,2579,2575,2569,2565,2559,2555,2549,2543,2539,2533,2529,2523,2517,2511,2505,2499,2493,2487,2483,2477,2473,2467,2461,2455,2449,2445,2439,2435,2431,2427,2421,2419,2415,2411,2407,2403,2399,2395,2391,2385,2383,2377,2371,2367,2361…	600,600,600,598,594,592,590,586,582,578,574,570,566,562,558,552,546,540,536,532,526,522,520,518,516,514,512,510,506,504,502,500,498,496,494,492,490,490,488,486,486,484,482,480,478,476,476,474,474,474,474,474,474,474,476,476,478,482,484,488,492,494,498,500,504,508,510,514,516,518,520,522,522,524,524,524,526,528,528,530,530,530,532,532,532,532,532,532,532,534,534,534,536,536,538,540,542,542,544,546…
7	Dense_projection	180.3744	2187,2187,2189,2191,2193,2195,2197,2199,2199,2199,2197,2195,2193,2193,2191,2189,2185,2183,2181,2177,2173,2171,2169,2167,2163,2161,2159,2157,2153,2151,2147,2145,2143,2141,2139,2137,2135,2135,2133,2133,2133,2133,2133,2133,2135,2135,2137,2137,2139,2141,2143,2147,2149,2155,2161,2167	572,576,576,580,582,586,590,592,596,600,604,608,610,612,616,618,620,622,622,626,628,628,628,630,630,632,632,632,632,630,630,628,628,624,622,620,618,616,614,610,606,604,600,596,594,590,588,586,584,582,582,578,576,574,574,574
