# Supplementary material for: SynapsEM: Computer-Assisted Synapse Morphometry
Source: Front Synaptic Neurosci. 2020 Dec 18;12:584549. doi: 10.3389/fnsyn.2020.584549 (PMC7775558; doi:10.3389/fnsyn.2020.584549)
Supplement: Supplementary file 4 [file Data_Sheet_2.ZIP › c_elegans_reconstructed_bouton_analysis/syn5/new_slice-020.txt]

1	docked_DCV	2553	519	31
1	DCV	2573	1051	40
1	DCV	2491.5	1017.5	40.5
1	SV	2388.5	843.5	33.5
1	SV	2368	771	23
1	SV	2348	732	33
1	SV	2412	620	27
1	tethered_SV	2301.5	608.5	26.5
1	SV	2314.5	664.5	28.5
1	docked_SV	2185.5	667.5	31.5
1	SV	2229.5	721.5	25.5
1	SV	2161.5	768.5	28.5
1	SV	2245	782	31
1	docked_SV	2124.5	857.5	31.5
7	Plasma_membrane	2230.7954	2653,2657,2661,2665,2669,2673,2675,2679,2683,2687,2689,2691,2693,2695,2697,2701,2705,2709,2713,2717,2723,2727,2733,2737,2743,2749,2753,2759,2763,2767,2775,2777,2781,2785,2789,2793,2797,2799,2803,2807,2811,2813,2815,2817,2817,2817,2815,2815,2815,2815,2815,2815,2815,2813,2811,2809,2805,2803,2799,2797,2795,2791,2789,2787,2785,2781,2781,2777,2773,2771,2767,2765,2761,2757,2753,2751,2747,2745,2741,2737…	1090,1086,1082,1076,1066,1058,1050,1042,1032,1022,1014,1008,1002,998,994,990,986,982,978,974,968,964,960,952,946,938,932,926,922,916,906,902,896,890,884,880,876,870,862,856,846,836,826,818,812,808,802,798,792,788,782,776,772,766,762,756,752,748,742,738,732,726,722,720,714,710,708,700,696,692,686,680,674,668,662,656,648,642,634,628,620,612,604,596,588,582,574,564,556,548,540,532,524,518,510,504,49…
7	Active_zone	742.1031	2570,2569,2567,2566,2565,2565,2563,2562,2559,2558,2557,2555,2554,2553,2550,2547,2546,2543,2542,2539,2537,2533,2527,2523,2521,2519,2517,2514,2514,2513,2510,2506,2502,2499,2497,2493,2490,2487,2486,2482,2479,2475,2471,2470,2467,2465,2462,2461,2459,2458,2454,2453,2450,2449,2447,2445,2443,2441,2439,2438,2437,2435,2433,2430,2427,2423,2417,2410,2407,2398,2390,2377,2367,2357,2351,2349,2341,2335,2329,2322…	458,457,457,457,457,458,461,465,469,473,476,478,481,484,486,488,489,490,492,493,496,497,500,502,504,506,508,509,510,512,513,514,517,518,520,521,522,524,525,526,529,530,533,533,534,534,536,536,536,537,538,538,538,538,538,538,538,538,538,538,540,540,540,540,540,540,540,541,542,544,545,548,549,550,552,552,553,554,556,557,558,560,562,564,565,566,568,569,570,573,577,581,582,585,588,590,593,596,598,601…
