# Supplementary material for: SynapsEM: Computer-Assisted Synapse Morphometry
Source: Front Synaptic Neurosci. 2020 Dec 18;12:584549. doi: 10.3389/fnsyn.2020.584549 (PMC7775558; doi:10.3389/fnsyn.2020.584549)
Supplement: Supplementary file 4 [file Data_Sheet_2.ZIP › c_elegans_reconstructed_bouton_analysis/syn5/new_slice-008.txt]

1	tethered_SV	2618.5	831.5	34.5
1	LV	2605.5	991.5	40.5
1	tethered_SV	2633	930	30
1	tethered_SV	2514	1202	27
1	SV	2414	1224	30
1	SV	2184.5	1242.5	30.5
1	SV	2098	1137	30
1	DCV	2013.5	1073.5	37.5
1	DCV	2160	1135	41
1	DCV	2010	865	40
1	SV	2019.5	922.5	30.5
7	Plasma_membrane	2267.0975	2593,2591,2593,2597,2599,2603,2607,2611,2615,2619,2625,2629,2635,2639,2643,2647,2651,2653,2657,2661,2665,2667,2669,2671,2673,2675,2677,2677,2679,2681,2683,2685,2687,2687,2687,2687,2687,2687,2687,2687,2687,2687,2687,2687,2687,2687,2687,2687,2687,2687,2687,2687,2685,2685,2683,2681,2679,2677,2677,2673,2671,2669,2665,2661,2659,2657,2653,2647,2643,2639,2633,2627,2621,2615,2609,2603,2597,2589,2583,2575…	1158,1152,1146,1140,1136,1130,1122,1114,1106,1098,1090,1082,1074,1066,1058,1052,1046,1040,1034,1030,1024,1020,1014,1010,1006,1000,994,992,986,980,974,970,964,960,954,948,942,938,932,926,922,916,912,908,902,896,890,884,878,872,866,862,856,852,848,842,838,834,830,824,820,814,808,802,798,794,790,784,778,772,766,758,752,746,742,736,730,724,718,714,708,702,698,692,686,680,676,672,668,666,664,664,664,6…
7	Active_zone	1431.4612	2677,2679,2681,2681,2685,2687,2689,2689,2689,2689,2689,2689,2689,2691,2691,2693,2693,2693,2693,2693,2695,2695,2695,2693,2693,2691,2691,2691,2691,2689,2687,2687,2685,2683,2681,2679,2675,2673,2669,2663,2659,2653,2649,2643,2637,2631,2623,2617,2615,2611,2607,2601,2593,2589,2585,2577,2575,2569,2565,2561,2557,2553,2549,2545,2543,2539,2533,2531,2527,2521,2517,2513,2505,2501,2495,2487,2481,2475,2469,2463…	986,982,980,976,970,968,962,956,952,948,942,938,932,926,922,918,914,912,906,902,900,894,888,884,880,876,872,868,864,858,854,852,846,840,838,834,828,824,820,812,806,800,794,790,782,776,768,762,760,754,750,742,736,732,728,722,718,714,710,706,702,700,696,692,690,688,684,682,678,676,674,672,670,668,666,666,664,662,662,660,658,658,656,656,656,656,656,658,658,658,658,658,660,660,660,662,662,664,664,666…
