# Supplementary material for: SynapsEM: Computer-Assisted Synapse Morphometry
Source: Front Synaptic Neurosci. 2020 Dec 18;12:584549. doi: 10.3389/fnsyn.2020.584549 (PMC7775558; doi:10.3389/fnsyn.2020.584549)
Supplement: Supplementary file 4 [file Data_Sheet_2.ZIP › c_elegans_reconstructed_bouton_analysis/syn5/new_slice-009.txt]

1	DCV	2706.5	892.5	33.5
1	LV	2676.5	976.5	43.5
1	tethered_SV	2472	1239	32
1	SV	2295.5	1228.5	31.5
1	SV	2241	1102	31
1	SV	2170	1043	28
1	SV	2134.5	1001.5	30.5
1	SV	2066.5	953.5	30.5
1	docked_SV	2050.5	897.5	29.5
1	docked_SV	2102.5	828.5	32.5
1	tethered_SV	2204	758	28
1	docked_SV	2329.5	718.5	33.5
1	docked_SV	2062.5	1130.5	28.5
1	docked_SV	2102	1177	28
1	SV	2099.5	1083.5	30.5
1	SV	2589.5	1139.5	32.5
7	Plasma_membrane	2362.6702	2675,2675,2679,2685,2691,2695,2703,2707,2713,2717,2723,2727,2731,2733,2737,2737,2739,2741,2743,2745,2745,2747,2749,2749,2749,2749,2749,2749,2751,2751,2751,2753,2755,2759,2763,2765,2769,2771,2773,2775,2777,2779,2779,2779,2781,2781,2779,2779,2779,2777,2777,2775,2775,2773,2773,2773,2771,2769,2767,2765,2765,2763,2761,2759,2757,2753,2751,2747,2743,2739,2733,2729,2721,2717,2711,2705,2697,2691,2685,2679…	1120,1116,1112,1106,1098,1094,1086,1078,1070,1062,1056,1050,1044,1038,1032,1026,1022,1016,1012,1006,1002,996,988,982,976,970,966,958,952,944,938,934,928,920,914,908,902,894,888,880,874,870,864,858,852,846,842,838,834,830,826,824,820,816,814,810,808,804,802,798,794,788,784,778,774,768,764,760,754,746,740,736,728,724,718,714,708,704,698,692,686,682,678,674,670,664,660,656,654,650,646,642,640,636,63…
7	Active_zone	1485.6577	2743,2743,2745,2747,2749,2753,2755,2757,2761,2763,2767,2771,2775,2777,2781,2783,2785,2787,2787,2787,2787,2785,2785,2785,2783,2781,2779,2777,2777,2775,2773,2769,2765,2763,2759,2757,2755,2753,2749,2745,2741,2735,2729,2723,2717,2709,2703,2697,2693,2687,2681,2675,2667,2661,2655,2649,2643,2635,2629,2623,2617,2611,2605,2599,2591,2585,2579,2573,2567,2561,2555,2549,2541,2535,2527,2521,2515,2509,2503,2495…	990,984,976,966,956,944,934,926,918,908,900,892,884,878,872,866,860,854,848,844,838,834,832,828,826,824,820,814,810,804,800,794,790,784,780,776,770,766,760,756,750,746,740,734,728,722,718,712,706,702,696,690,686,680,676,672,668,664,662,658,656,652,648,646,644,642,640,638,636,636,636,634,634,634,636,636,636,636,636,638,638,638,640,640,640,640,642,642,642,644,644,646,646,648,650,652,656,658,660,662…
