# Supplementary material for: SynapsEM: Computer-Assisted Synapse Morphometry
Source: Front Synaptic Neurosci. 2020 Dec 18;12:584549. doi: 10.3389/fnsyn.2020.584549 (PMC7775558; doi:10.3389/fnsyn.2020.584549)
Supplement: Supplementary file 4 [file Data_Sheet_2.ZIP › c_elegans_reconstructed_bouton_analysis/syn5/new_slice-021.txt]

1	docked_SV	2706	659	30
1	tethered_SV	2756.5	727.5	26.5
1	DCV	2524	944	40
1	DCV	2348.5	787.5	39.5
1	docked_DCV	2384	593	44
1	SV	2424	847	24
7	Plasma_membrane	2109.8781	2725,2723,2723,2727,2729,2733,2737,2741,2743,2747,2749,2751,2755,2757,2759,2761,2765,2767,2769,2773,2775,2779,2781,2785,2789,2791,2797,2801,2805,2807,2811,2813,2815,2817,2819,2821,2823,2825,2827,2829,2829,2829,2831,2831,2833,2833,2833,2833,2833,2833,2831,2831,2829,2829,2829,2829,2829,2829,2829,2829,2827,2825,2823,2821,2819,2817,2815,2811,2809,2805,2801,2799,2795,2791,2787,2783,2779,2775,2773,2769…	1092,1088,1082,1076,1068,1062,1054,1046,1040,1034,1026,1020,1014,1010,1004,998,994,988,984,980,974,970,968,964,960,956,952,946,942,936,932,926,922,916,912,910,904,900,894,890,886,882,878,876,872,868,862,858,852,846,840,834,826,818,810,804,798,792,784,780,774,768,764,760,754,752,748,742,736,732,726,718,712,708,704,700,694,690,686,682,678,676,672,668,666,664,660,658,656,652,650,648,646,642,640,636,…
7	Active_zone	717.3238	2521,2517,2517,2515,2513,2511,2507,2505,2501,2497,2495,2491,2489,2483,2477,2473,2465,2459,2455,2451,2445,2441,2437,2431,2427,2421,2415,2409,2403,2399,2395,2389,2383,2381,2375,2371,2367,2363,2357,2355,2349,2345,2337,2331,2325,2317,2311,2307,2299,2289,2283,2275,2267,2259,2249,2241,2233,2223,2213,2205,2197,2189,2181,2175,2169,2159,2155,2149,2145,2141,2139,2137,2137,2137,2135,2135,2135,2135,2135,2135…	456,458,460,462,462,464,468,470,472,476,478,482,486,488,496,498,504,510,514,518,522,524,526,528,530,530,532,534,536,538,540,540,542,542,544,546,548,548,552,552,556,558,560,562,564,570,572,574,576,580,582,586,592,596,602,606,612,618,622,628,634,640,646,654,660,670,676,684,690,698,704,710,716,720,726,732,736,746,754,760,768,778,786,792,800,806,814,818,828,834,842,846,852,856,858,862,864,868,870,872…
