# Supplementary material for: SynapsEM: Computer-Assisted Synapse Morphometry
Source: Front Synaptic Neurosci. 2020 Dec 18;12:584549. doi: 10.3389/fnsyn.2020.584549 (PMC7775558; doi:10.3389/fnsyn.2020.584549)
Supplement: Supplementary file 4 [file Data_Sheet_2.ZIP › c_elegans_reconstructed_bouton_analysis/syn5/new_slice-023.txt]

1	docked_SV	2476.5	666.5	33.5
7	Plasma_membrane	1718.7791	2761,2763,2767,2769,2773,2777,2785,2789,2797,2803,2811,2817,2823,2829,2833,2839,2845,2849,2853,2857,2861,2865,2867,2869,2873,2875,2879,2883,2885,2887,2889,2889,2889,2891,2891,2891,2891,2889,2887,2887,2885,2883,2881,2879,2875,2873,2873,2871,2869,2869,2867,2865,2863,2861,2857,2855,2853,2847,2845,2841,2837,2831,2827,2823,2819,2813,2809,2805,2801,2795,2791,2787,2783,2779,2773,2769,2763,2757,2749,2743…	1060,1054,1050,1046,1040,1032,1018,1012,1004,998,990,982,976,972,966,962,956,950,944,938,930,922,918,912,906,900,894,888,882,876,872,870,866,858,852,846,838,832,824,816,808,800,794,788,782,774,766,758,752,744,736,728,724,714,708,704,696,686,680,672,664,658,648,640,632,624,618,610,602,594,588,582,578,572,568,564,560,556,552,550,546,544,542,538,538,536,534,532,532,532,532,532,534,534,536,536,538,54…
7	Active_zone	562.0849	2619,2617,2615,2613,2611,2607,2603,2597,2591,2585,2579,2575,2569,2563,2557,2551,2545,2539,2533,2527,2523,2517,2513,2507,2501,2495,2491,2489,2483,2479,2473,2467,2463,2457,2453,2449,2445,2439,2435,2429,2423,2417,2411,2405,2401,2397,2393,2387,2383,2377,2373,2369,2365,2359,2355,2353,2351,2349,2345,2345,2341,2341,2339,2337,2337,2337,2337,2337,2339,2341,2345,2347,2351,2353,2357,2363,2367,2371,2375,2379…	542,542,544,544,546,550,554,558,564,568,572,574,578,582,586,588,592,596,600,604,608,612,616,618,622,624,626,628,632,636,638,642,644,646,648,648,652,654,656,660,662,664,668,670,670,672,676,680,682,686,688,692,696,700,704,706,710,716,720,724,734,738,744,750,756,762,768,774,780,788,794,802,810,818,824,830,836,840,846,852,856,862,868,874,880,886,892,896,900,906,910,912,914,914,912,906
