# Supplementary material for: SynapsEM: Computer-Assisted Synapse Morphometry
Source: Front Synaptic Neurosci. 2020 Dec 18;12:584549. doi: 10.3389/fnsyn.2020.584549 (PMC7775558; doi:10.3389/fnsyn.2020.584549)
Supplement: Supplementary file 4 [file Data_Sheet_2.ZIP › c_elegans_reconstructed_bouton_analysis/syn5/new_slice-022.txt]

1	SV	2633	937	25
1	docked_SV	2423.5	865.5	27.5
7	Plasma_membrane	1890.2242	2731,2729,2729,2733,2735,2739,2743,2749,2755,2761,2767,2773,2779,2785,2791,2797,2801,2807,2811,2815,2819,2821,2825,2827,2829,2831,2833,2835,2837,2839,2841,2841,2841,2843,2847,2849,2853,2857,2861,2865,2869,2873,2875,2875,2875,2875,2873,2873,2871,2869,2867,2865,2863,2861,2857,2855,2851,2847,2843,2839,2833,2825,2819,2811,2805,2797,2791,2787,2781,2775,2769,2765,2763,2761,2759,2757,2755,2751,2749,2747…	1058,1052,1048,1040,1032,1024,1016,1008,998,990,982,978,972,968,966,964,962,958,954,950,944,940,934,930,920,916,910,902,896,888,882,876,868,862,854,848,842,836,830,826,822,818,812,808,804,800,796,792,788,784,778,774,772,768,762,760,756,750,746,742,736,730,724,718,710,704,698,694,686,680,672,666,660,652,644,638,632,626,622,616,610,604,598,594,588,582,576,572,568,562,556,552,548,544,540,536,534,532…
7	Active_zone	739.5128	2563,2559,2557,2555,2553,2551,2549,2543,2537,2531,2527,2521,2515,2507,2499,2491,2485,2481,2475,2469,2461,2453,2447,2439,2433,2425,2417,2411,2405,2399,2393,2387,2381,2377,2371,2365,2359,2353,2347,2341,2333,2327,2319,2311,2303,2295,2287,2281,2273,2265,2257,2249,2241,2237,2231,2225,2221,2217,2213,2209,2205,2203,2201,2201,2201,2201,2201,2203,2205,2207,2209,2211,2215,2217,2221,2223,2227,2231,2235,2239…	514,516,516,516,514,514,514,516,518,520,524,530,534,540,546,552,558,562,566,572,574,576,580,582,584,586,588,590,592,596,598,598,600,602,604,606,608,610,612,612,614,614,616,618,620,622,624,628,632,638,642,650,656,660,666,674,678,686,696,704,710,718,724,732,738,746,752,758,764,772,782,790,796,802,806,808,812,816,820,824,828,832,836,840,844,846,850,852,854,858,862,866,868,872,874,878,880,882,882,884…
