# Supplementary material for: SynapsEM: Computer-Assisted Synapse Morphometry
Source: Front Synaptic Neurosci. 2020 Dec 18;12:584549. doi: 10.3389/fnsyn.2020.584549 (PMC7775558; doi:10.3389/fnsyn.2020.584549)
Supplement: Supplementary file 4 [file Data_Sheet_2.ZIP › c_elegans_reconstructed_bouton_analysis/syn2/new_slice-049.txt]

1	tethered_SV	2180	1193	31
1	tethered_SV	2103	1154	31
1	SV	2262	1080	32
1	SV	2220	840	35
7	Plasma_membrane	1647.6309	2366,2368,2368,2370,2370,2370,2370,2372,2372,2374,2376,2378,2380,2382,2384,2386,2388,2390,2394,2398,2400,2406,2408,2410,2416,2420,2422,2426,2428,2432,2434,2436,2438,2440,2440,2440,2442,2442,2444,2444,2444,2444,2444,2446,2446,2446,2446,2448,2448,2452,2452,2454,2456,2458,2460,2462,2462,2464,2464,2466,2466,2466,2466,2468,2470,2470,2472,2472,2474,2474,2476,2476,2478,2478,2480,2480,2480,2478,2478,2478…	1126,1122,1120,1116,1110,1108,1104,1098,1094,1090,1088,1084,1080,1078,1074,1072,1070,1068,1064,1062,1060,1058,1056,1054,1050,1046,1042,1040,1036,1032,1030,1024,1020,1018,1014,1010,1006,1000,994,988,984,980,974,970,966,960,956,952,948,944,940,936,932,930,926,922,918,914,910,908,904,900,896,892,888,884,882,876,872,866,862,856,852,848,844,838,834,830,824,822,818,816,814,812,810,806,802,800,796,792,7…
7	Active_zone	541.948	2148,2142,2142,2140,2138,2136,2134,2134,2132,2130,2128,2126,2124,2122,2120,2120,2118,2116,2112,2110,2110,2106,2104,2102,2100,2096,2094,2092,2088,2086,2084,2080,2078,2074,2072,2068,2064,2062,2060,2058,2054,2052,2048,2046,2044,2040,2036,2034,2030,2026,2022,2020,2016,2012,2010,2006,2004,2000,1998,1996,1992,1990,1986,1984,1982,1978,1976,1974,1972,1970,1970,1968,1966,1966,1966,1964,1964,1964,1964,1964…	1224,1228,1226,1226,1226,1226,1226,1224,1224,1224,1224,1224,1224,1224,1224,1222,1222,1220,1218,1218,1216,1214,1214,1214,1212,1212,1212,1212,1212,1212,1212,1212,1212,1212,1212,1212,1212,1212,1212,1212,1212,1210,1210,1208,1206,1204,1202,1200,1198,1196,1194,1192,1192,1190,1190,1188,1188,1186,1184,1180,1178,1174,1172,1168,1164,1162,1158,1154,1150,1148,1144,1140,1136,1130,1126,1122,1118,1110,1104,1098…
