# Supplementary material for: SynapsEM: Computer-Assisted Synapse Morphometry
Source: Front Synaptic Neurosci. 2020 Dec 18;12:584549. doi: 10.3389/fnsyn.2020.584549 (PMC7775558; doi:10.3389/fnsyn.2020.584549)
Supplement: Supplementary file 4 [file Data_Sheet_2.ZIP › c_elegans_reconstructed_bouton_analysis/syn2/new_slice-048.txt]

1	DCV	2183	1224	35
1	tethered_SV	2069.5	1175.5	29.5
1	SV	2187.5	1165.5	27.5
1	SV	2267	1141	23
1	tethered_SV	2184.5	826.5	30.5
1	docked_SV	2463.5	990.5	30.5
7	Plasma_membrane	1692.7407	2428,2428,2428,2426,2424,2422,2420,2420,2420,2418,2418,2418,2418,2418,2418,2420,2422,2424,2426,2428,2432,2436,2440,2444,2448,2452,2458,2462,2466,2468,2470,2472,2476,2480,2482,2484,2486,2488,2488,2490,2492,2492,2494,2494,2494,2494,2494,2494,2496,2496,2496,2498,2500,2500,2502,2504,2506,2508,2508,2510,2512,2512,2514,2516,2516,2518,2518,2520,2520,2520,2520,2522,2522,2522,2522,2520,2520,2520,2518,2516…	1194,1190,1188,1184,1182,1178,1172,1168,1162,1156,1148,1146,1140,1134,1128,1120,1114,1106,1104,1098,1094,1090,1088,1086,1084,1082,1082,1080,1078,1076,1074,1072,1070,1066,1064,1062,1058,1054,1050,1044,1038,1032,1026,1022,1018,1012,1008,1004,1000,996,992,986,984,980,976,972,968,964,960,956,952,948,944,940,936,932,928,926,924,922,920,918,916,910,908,904,898,896,892,888,886,884,882,880,876,874,872,86…
7	Active_zone	494.5809	2144,2144,2144,2144,2142,2140,2138,2136,2132,2130,2126,2122,2118,2112,2106,2100,2094,2088,2082,2078,2074,2070,2066,2062,2060,2056,2054,2050,2048,2046,2044,2042,2040,2038,2036,2034,2034,2032,2032,2030,2028,2026,2024,2024,2022,2020,2018,2016,2016,2016,2016,2014,2014,2014,2012,2012,2012,2012,2012,2012,2012,2012,2012,2014,2014,2016,2016,2018,2020,2022,2022,2024,2026,2026,2030,2032,2034,2036,2038,2040…	1260,1256,1254,1256,1254,1254,1252,1250,1248,1246,1242,1240,1238,1236,1234,1232,1232,1230,1228,1228,1226,1224,1222,1222,1220,1220,1220,1218,1216,1216,1214,1212,1208,1206,1202,1200,1196,1190,1186,1180,1174,1168,1160,1152,1144,1138,1132,1124,1116,1108,1100,1092,1084,1078,1070,1062,1054,1046,1040,1030,1020,1010,1002,994,986,978,972,962,954,946,938,932,926,920,914,908,902,898,892,888,882,878,874,870,…
