# Supplementary material for: SynapsEM: Computer-Assisted Synapse Morphometry
Source: Front Synaptic Neurosci. 2020 Dec 18;12:584549. doi: 10.3389/fnsyn.2020.584549 (PMC7775558; doi:10.3389/fnsyn.2020.584549)
Supplement: Supplementary file 4 [file Data_Sheet_2.ZIP › c_elegans_reconstructed_bouton_analysis/syn2/new_slice-038.txt]

1	tethered_SV	2022.5	1438.5	31.5
1	docked_SV	1947.5	1246.5	29.5
1	tethered_SV	1970	1142	26
1	docked_SV	1983.5	1084.5	27.5
1	SV	1977.5	1292.5	26.5
1	SV	2015	1330	26
1	SV	2095	1296	29
1	SV	2099	1409	28
1	tethered_SV	2207	1468	30
1	tethered_SV	2280	1468	29
1	docked_SV	2432.5	1343.5	26.5
1	SV	2257	1373	29
1	SV	2169	1395	24
1	SV	2152.5	1313.5	25.5
1	SV	2232	1317	28
1	SV	2062	1209	31
1	SV	2047.5	1144.5	28.5
1	SV	2154	991	33
1	tethered_SV	2059	984	31
1	SV	2215	898	30
1	tethered_SV	2340	898	28
1	SV	2291.5	990.5	29.5
7	Plasma_membrane	2095.1461	2352,2354,2356,2360,2366,2372,2378,2382,2390,2396,2400,2406,2410,2414,2420,2424,2426,2430,2432,2436,2438,2440,2442,2444,2446,2452,2454,2456,2456,2458,2460,2462,2462,2464,2464,2464,2466,2466,2468,2468,2470,2470,2470,2472,2472,2472,2472,2474,2474,2476,2476,2478,2478,2478,2478,2478,2478,2478,2478,2478,2476,2476,2476,2476,2476,2474,2472,2472,2470,2468,2468,2466,2466,2464,2464,2462,2462,2462,2464,2466…	1472,1468,1466,1462,1456,1452,1448,1444,1436,1430,1426,1420,1416,1412,1406,1402,1398,1394,1390,1384,1380,1378,1374,1370,1368,1362,1360,1358,1356,1352,1350,1348,1346,1344,1342,1340,1336,1334,1332,1330,1326,1322,1320,1316,1314,1310,1304,1300,1294,1290,1286,1280,1276,1274,1268,1264,1260,1256,1254,1252,1250,1248,1246,1244,1242,1240,1238,1236,1234,1232,1230,1226,1218,1216,1210,1204,1200,1194,1190,1186…
7	Active_zone	856.1101	2128,2124,2124,2122,2122,2120,2118,2116,2114,2110,2108,2104,2100,2096,2092,2086,2078,2070,2060,2052,2044,2036,2032,2026,2022,2016,2012,2008,2004,2000,1996,1992,1986,1984,1978,1974,1972,1968,1964,1960,1958,1954,1950,1946,1944,1940,1936,1934,1930,1926,1924,1920,1918,1916,1914,1912,1910,1906,1906,1904,1902,1898,1898,1896,1894,1892,1892,1890,1890,1888,1888,1888,1888,1888,1888,1888,1890,1890,1892,1894…	1534,1530,1528,1526,1524,1524,1522,1520,1520,1518,1516,1514,1512,1508,1504,1502,1498,1494,1492,1488,1484,1480,1478,1476,1474,1472,1470,1468,1464,1462,1460,1458,1454,1454,1450,1448,1446,1444,1442,1440,1436,1434,1432,1430,1426,1424,1422,1418,1416,1414,1412,1410,1408,1408,1404,1402,1400,1398,1394,1392,1388,1386,1382,1378,1374,1368,1364,1362,1358,1352,1348,1344,1338,1332,1324,1320,1314,1310,1304,1298…
7	Dense_projection	242.6535	1888,1890,1892,1892,1894,1894,1896,1898,1902,1904,1908,1910,1912,1916,1918,1920,1922,1924,1926,1928,1930,1932,1934,1934,1934,1934,1932,1932,1930,1930,1928,1928,1928,1928,1928,1928,1928,1928,1930,1932,1934,1934,1936,1938,1940,1940,1942,1944,1944,1946,1946,1946,1946,1946,1946,1946,1944,1944,1942,1940,1938,1938,1936,1936,1934,1932,1932,1930,1928,1926,1924,1922,1920,1918,1916,1912,1910,1910,1908,1908…	1318,1320,1320,1322,1322,1324,1324,1324,1324,1324,1324,1324,1322,1320,1320,1320,1318,1318,1318,1318,1318,1318,1318,1320,1322,1324,1326,1330,1332,1334,1334,1336,1338,1340,1342,1344,1346,1348,1350,1352,1354,1356,1358,1360,1362,1364,1366,1368,1370,1370,1372,1374,1376,1378,1380,1382,1382,1384,1384,1386,1386,1388,1388,1390,1390,1392,1394,1394,1396,1396,1398,1398,1398,1398,1398,1398,1396,1394,1394,1392…
