# Supplementary material for: SynapsEM: Computer-Assisted Synapse Morphometry
Source: Front Synaptic Neurosci. 2020 Dec 18;12:584549. doi: 10.3389/fnsyn.2020.584549 (PMC7775558; doi:10.3389/fnsyn.2020.584549)
Supplement: Supplementary file 4 [file Data_Sheet_2.ZIP › c_elegans_reconstructed_bouton_analysis/syn2/new_slice-039.txt]

1	docked_SV	1958	1324	29
1	docked_SV	2022.5	1448.5	30.5
1	tethered_SV	2094	1462	27
1	SV	2189	1421	29
1	SV	2224	1480	27
1	SV	2116.5	1348.5	27.5
1	SV	2071	1306	24
1	SV	2167	1329	30
1	SV	2145.5	1263.5	30.5
1	SV	2086.5	1241.5	31.5
1	SV	2031.5	1197.5	30.5
1	docked_SV	2032	1083	28
1	SV	2092.5	1075.5	24.5
1	SV	2130.5	1157.5	32.5
1	SV	2158.5	1005.5	31.5
1	docked_SV	2272	911	26
1	SV	2207.5	1185.5	31.5
1	SV	2209.5	1272.5	27.5
1	LV	2254	1341	43
1	tethered_SV	2183.5	936.5	27.5
1	docked_DCV	2340.5	958.5	48.5
7	Plasma_membrane	2031.2977	2450,2452,2454,2454,2458,2460,2462,2466,2470,2472,2474,2478,2482,2484,2486,2488,2488,2490,2490,2490,2490,2490,2490,2490,2490,2490,2490,2488,2486,2484,2482,2482,2480,2478,2474,2472,2470,2468,2466,2464,2464,2464,2466,2470,2472,2474,2478,2482,2488,2494,2500,2504,2508,2510,2514,2516,2518,2522,2526,2530,2532,2534,2536,2538,2542,2544,2544,2546,2546,2546,2546,2546,2546,2544,2542,2538,2536,2532,2528,2524…	1428,1424,1420,1418,1414,1410,1408,1400,1394,1388,1380,1374,1368,1362,1358,1352,1348,1344,1338,1334,1330,1326,1320,1316,1312,1308,1304,1300,1296,1294,1292,1288,1284,1282,1278,1276,1272,1266,1262,1258,1252,1248,1244,1240,1236,1234,1230,1228,1224,1220,1218,1214,1210,1208,1202,1200,1196,1190,1186,1180,1176,1172,1168,1162,1156,1150,1146,1140,1134,1128,1122,1112,1104,1096,1088,1078,1070,1064,1056,1048…
7	Active_zone	1087.3036	2162,2158,2156,2154,2152,2150,2146,2142,2138,2134,2130,2126,2122,2118,2114,2110,2108,2106,2104,2102,2100,2098,2096,2094,2092,2090,2088,2088,2086,2084,2082,2080,2078,2076,2074,2072,2070,2068,2066,2062,2060,2058,2054,2052,2050,2046,2044,2042,2038,2036,2032,2028,2026,2022,2018,2016,2014,2010,2008,2004,2000,1998,1994,1992,1988,1984,1980,1976,1972,1968,1966,1962,1958,1956,1952,1948,1946,1944,1942,1940…	1540,1544,1544,1542,1542,1540,1540,1540,1540,1538,1536,1536,1534,1532,1530,1530,1528,1526,1526,1524,1524,1524,1522,1522,1522,1522,1522,1520,1520,1518,1518,1518,1516,1514,1514,1512,1510,1508,1506,1506,1504,1502,1502,1500,1498,1498,1496,1494,1492,1490,1488,1488,1486,1484,1482,1480,1478,1476,1474,1470,1468,1466,1464,1460,1458,1456,1454,1452,1448,1446,1442,1438,1436,1434,1430,1426,1424,1420,1416,1414…
7	Dense_projection	273.8218	1930,1934,1936,1940,1942,1942,1944,1944,1946,1946,1946,1948,1948,1948,1950,1952,1954,1956,1958,1958,1960,1960,1960,1960,1960,1962,1962,1962,1962,1962,1964,1964,1966,1966,1968,1968,1970,1970,1972,1974,1976,1978,1980,1982,1984,1984,1984,1986,1986,1986,1986,1986,1986,1986,1984,1984,1984,1982,1982,1982,1982,1982,1982,1982,1984,1984,1986,1988,1988,1990,1990,1990,1990,1992,1992,1992,1992,1992,1992,1990…	1372,1368,1366,1362,1360,1358,1358,1356,1354,1352,1350,1350,1348,1346,1346,1346,1346,1346,1346,1348,1350,1352,1354,1356,1358,1358,1360,1362,1364,1366,1368,1370,1370,1372,1372,1374,1374,1376,1376,1376,1374,1374,1374,1374,1374,1376,1378,1380,1382,1384,1386,1390,1394,1396,1400,1402,1404,1406,1408,1410,1412,1414,1416,1418,1418,1422,1424,1426,1428,1430,1432,1434,1436,1436,1438,1440,1442,1444,1446,1448…
