# Supplementary material for: SynapsEM: Computer-Assisted Synapse Morphometry
Source: Front Synaptic Neurosci. 2020 Dec 18;12:584549. doi: 10.3389/fnsyn.2020.584549 (PMC7775558; doi:10.3389/fnsyn.2020.584549)
Supplement: Supplementary file 4 [file Data_Sheet_2.ZIP › c_elegans_reconstructed_bouton_analysis/syn2/new_slice-035.txt]

1	docked_SV	1925	1571	30
1	tethered_SV	1847	1457	27
1	tethered_SV	1874.5	1388.5	30.5
1	SV	1936.5	1273.5	26.5
1	SV	2328	1511	26
1	SV	2184	1478	25
1	SV	2067.5	1509.5	29.5
1	SV	2003.5	1542.5	27.5
1	SV	1925.5	1509.5	27.5
1	SV	1913.5	1454.5	25.5
1	SV	2022.5	1439.5	33.5
1	SV	2085	1369	25
1	SV	2001	1296	28
1	SV	2029.5	1234.5	25.5
1	SV	2018	1127	25
1	SV	2052	1158	29
1	SV	2099.5	1045.5	28.5
1	SV	2165.5	1026.5	30.5
1	SV	2271.5	954.5	29.5
1	SV	2337	1101	31
1	SV	2134	1191	27
1	SV	2086.5	1234.5	24.5
1	tethered_SV	2441	1263	29
1	tethered_SV	2481	1159	29
1	DCV	2172.5	1397.5	40.5
1	DCV	2164.5	1295.5	37.5
1	DCV	2242	1088	59
7	Plasma_membrane	2383.0378	2476,2478,2482,2486,2488,2490,2492,2494,2496,2498,2500,2502,2504,2506,2506,2506,2506,2506,2506,2506,2506,2504,2504,2502,2502,2502,2502,2500,2500,2498,2496,2494,2492,2492,2490,2490,2488,2488,2488,2488,2488,2488,2488,2490,2490,2492,2494,2498,2502,2506,2510,2514,2516,2518,2520,2522,2526,2526,2528,2528,2530,2534,2536,2536,2538,2540,2542,2544,2544,2546,2548,2550,2552,2552,2554,2556,2558,2560,2562,2566…	1426,1420,1414,1406,1398,1392,1384,1376,1368,1362,1356,1350,1346,1340,1336,1332,1328,1324,1322,1318,1314,1310,1308,1304,1300,1298,1294,1292,1290,1286,1284,1282,1280,1276,1272,1268,1266,1262,1258,1254,1248,1244,1240,1234,1230,1224,1220,1216,1212,1208,1204,1202,1198,1196,1192,1188,1184,1180,1178,1174,1170,1166,1160,1156,1150,1146,1142,1138,1134,1130,1126,1122,1116,1110,1104,1098,1090,1084,1078,1072…
7	Active_zone	1384.6078	2570,2572,2572,2572,2570,2570,2568,2568,2568,2568,2566,2564,2562,2562,2560,2558,2556,2552,2550,2548,2544,2542,2540,2538,2536,2534,2532,2530,2528,2524,2522,2520,2516,2512,2508,2504,2498,2494,2488,2482,2478,2472,2468,2462,2454,2446,2438,2430,2422,2412,2402,2392,2384,2376,2366,2354,2346,2342,2330,2322,2312,2306,2298,2290,2282,2272,2264,2256,2248,2240,2230,2222,2216,2208,2200,2192,2182,2174,2166,2158…	1032,1032,1030,1028,1028,1024,1022,1020,1018,1014,1012,1008,1004,1000,994,990,984,978,974,972,970,968,966,964,964,964,962,962,960,958,958,956,956,954,954,952,952,952,950,950,948,948,946,944,942,938,936,932,928,926,922,918,914,910,908,904,902,900,898,896,896,894,894,892,892,892,892,892,894,894,896,898,900,902,904,906,910,914,918,920,924,928,930,934,938,942,946,948,950,954,958,960,964,968,972,978,9…
