# Supplementary material for: SynapsEM: Computer-Assisted Synapse Morphometry
Source: Front Synaptic Neurosci. 2020 Dec 18;12:584549. doi: 10.3389/fnsyn.2020.584549 (PMC7775558; doi:10.3389/fnsyn.2020.584549)
Supplement: Supplementary file 4 [file Data_Sheet_2.ZIP › c_elegans_reconstructed_bouton_analysis/syn2/new_slice-037.txt]

1	docked_SV	1810	1406	32
1	tethered_SV	1881	1339	29
1	tethered_SV	1911	1236	32
1	SV	2020.5	1129.5	24.5
1	tethered_SV	2165	1574	32
1	SV	2060	1538	28
1	SV	1957.5	1504.5	27.5
1	SV	1925.5	1458.5	25.5
1	SV	1967.5	1340.5	35.5
1	SV	2003	1273	30
1	SV	2030	1458	33
1	SV	2096.5	1428.5	27.5
1	SV	2327	1493	30
1	tethered_SV	2430	1393	23
1	SV	2296	1154	29
1	SV	2103	1219	29
1	SV	2125	1152	28
1	tethered_SV	2057	1093	30
1	DCV	2211	1076	40
7	Plasma_membrane	2291.1035	2464,2466,2466,2466,2468,2470,2470,2474,2478,2480,2482,2484,2486,2488,2490,2492,2492,2492,2494,2494,2492,2490,2486,2484,2482,2480,2478,2476,2476,2474,2474,2474,2472,2472,2472,2474,2474,2476,2478,2480,2484,2488,2492,2496,2502,2506,2510,2514,2518,2522,2528,2532,2534,2536,2540,2542,2546,2546,2548,2550,2550,2550,2550,2552,2552,2552,2552,2552,2554,2554,2554,2554,2554,2554,2554,2554,2554,2554,2554,2554…	1482,1478,1476,1472,1468,1464,1462,1456,1452,1448,1442,1438,1432,1426,1420,1414,1408,1402,1396,1390,1386,1382,1378,1374,1372,1368,1364,1360,1358,1354,1350,1346,1342,1338,1334,1330,1326,1322,1316,1312,1308,1304,1300,1294,1290,1286,1280,1276,1270,1266,1260,1254,1248,1242,1236,1230,1224,1220,1214,1210,1206,1202,1200,1198,1196,1194,1192,1190,1186,1182,1178,1174,1170,1166,1160,1156,1152,1148,1144,1140…
7	Active_zone	812.8473	2028,2022,2020,2018,2016,2014,2010,2008,2004,2000,1996,1990,1986,1980,1976,1970,1966,1962,1956,1950,1946,1940,1934,1932,1928,1926,1924,1920,1918,1916,1912,1910,1906,1904,1900,1898,1894,1890,1884,1880,1874,1870,1866,1862,1856,1852,1848,1844,1842,1838,1834,1830,1828,1824,1820,1816,1812,1810,1806,1804,1802,1798,1796,1794,1792,1790,1788,1788,1786,1786,1786,1784,1784,1782,1780,1780,1778,1776,1776,1774…	1634,1636,1638,1640,1640,1640,1640,1640,1640,1640,1640,1640,1640,1638,1636,1636,1634,1632,1630,1628,1628,1628,1628,1628,1626,1626,1624,1624,1622,1620,1618,1614,1612,1610,1608,1606,1602,1600,1596,1594,1588,1584,1582,1580,1578,1574,1570,1568,1564,1562,1560,1558,1556,1552,1550,1546,1542,1540,1536,1532,1530,1526,1522,1518,1514,1510,1506,1500,1496,1492,1488,1482,1478,1476,1472,1470,1466,1464,1462,1458…
7	Dense_projection	234.0728	1786,1786,1788,1788,1788,1790,1790,1792,1794,1796,1798,1798,1800,1802,1804,1806,1808,1808,1810,1810,1810,1812,1812,1812,1812,1812,1814,1814,1814,1814,1814,1814,1814,1814,1816,1816,1816,1818,1820,1822,1824,1826,1828,1830,1832,1834,1834,1836,1836,1838,1838,1840,1840,1842,1842,1842,1842,1844,1844,1844,1842,1840,1838,1836,1836,1834,1832,1832,1830,1828,1828,1826,1824,1822,1820,1820,1818,1816,1814,1814…	1480,1478,1478,1476,1474,1474,1472,1470,1468,1468,1466,1464,1464,1464,1464,1464,1464,1466,1466,1468,1470,1472,1474,1476,1478,1480,1482,1484,1486,1488,1490,1492,1494,1496,1498,1500,1502,1504,1506,1510,1512,1516,1520,1524,1526,1530,1532,1536,1538,1540,1542,1544,1546,1548,1550,1552,1554,1554,1556,1558,1560,1560,1560,1560,1558,1556,1556,1554,1554,1552,1550,1550,1548,1546,1546,1544,1544,1540,1540,1538…
