# Supplementary material for: SynapsEM: Computer-Assisted Synapse Morphometry
Source: Front Synaptic Neurosci. 2020 Dec 18;12:584549. doi: 10.3389/fnsyn.2020.584549 (PMC7775558; doi:10.3389/fnsyn.2020.584549)
Supplement: Supplementary file 4 [file Data_Sheet_2.ZIP › c_elegans_reconstructed_bouton_analysis/syn2/new_slice-036.txt]

1	SV	1963.5	1377.5	29.5
1	SV	2038.5	1364.5	31.5
1	tethered_SV	2141.5	1478.5	27.5
1	SV	2245	1457	28
1	SV	2238	1307	29
1	SV	2202	1413	27
1	SV	2167.5	1339.5	29.5
1	SV	2097	1233	33
1	SV	2025	1261	33
1	SV	1959	1284	34
1	SV	1976	1206	26
1	docked_SV	1911	1131	28
1	tethered_SV	1954.5	1052.5	32.5
1	SV	2009	983	32
1	SV	2105	886	31
1	SV	2221	839	32
1	SV	2275.5	885.5	35.5
1	SV	2233.5	998.5	29.5
1	SV	2202	930	32
1	SV	2085.5	1047.5	29.5
7	Plasma_membrane	2302.6857	2490,2488,2488,2488,2486,2486,2484,2482,2480,2480,2478,2476,2476,2474,2474,2472,2472,2472,2472,2472,2472,2472,2472,2474,2474,2476,2478,2480,2482,2486,2490,2494,2498,2502,2504,2508,2510,2512,2514,2516,2516,2518,2518,2520,2520,2520,2522,2522,2522,2524,2524,2526,2526,2526,2526,2528,2530,2530,2530,2528,2526,2526,2524,2524,2524,2522,2522,2520,2518,2516,2514,2510,2506,2502,2498,2492,2488,2482,2478,2472…	1258,1252,1250,1246,1242,1236,1232,1226,1220,1216,1212,1208,1204,1200,1198,1194,1190,1184,1180,1174,1168,1164,1158,1152,1148,1142,1136,1130,1124,1118,1112,1104,1096,1090,1086,1080,1076,1072,1068,1064,1060,1056,1050,1046,1042,1036,1032,1026,1022,1020,1016,1012,1006,1000,994,988,980,972,966,962,956,952,946,942,938,934,930,926,924,920,918,914,912,908,906,904,900,898,896,892,890,886,882,878,876,872,8…
7	Active_zone	875.1087	2042,2038,2036,2034,2030,2028,2024,2022,2016,2012,2008,2004,2000,1996,1994,1990,1986,1982,1976,1972,1966,1960,1954,1950,1942,1936,1932,1926,1920,1916,1910,1906,1900,1894,1890,1886,1882,1878,1872,1868,1864,1862,1858,1856,1852,1850,1850,1848,1846,1846,1844,1842,1840,1838,1838,1836,1834,1834,1832,1830,1830,1828,1828,1828,1828,1828,1828,1828,1830,1832,1832,1834,1834,1836,1838,1838,1840,1842,1842,1846…	1508,1506,1506,1506,1506,1504,1504,1502,1498,1496,1494,1492,1488,1486,1484,1482,1480,1478,1474,1472,1470,1468,1466,1464,1460,1456,1452,1448,1444,1440,1434,1430,1426,1422,1418,1412,1406,1400,1394,1388,1384,1378,1372,1366,1362,1356,1350,1346,1342,1338,1334,1328,1322,1316,1312,1306,1300,1294,1286,1280,1274,1268,1262,1254,1248,1244,1236,1228,1220,1212,1206,1202,1196,1190,1182,1176,1172,1166,1162,1156…
