# Supplementary material for: SynapsEM: Computer-Assisted Synapse Morphometry
Source: Front Synaptic Neurosci. 2020 Dec 18;12:584549. doi: 10.3389/fnsyn.2020.584549 (PMC7775558; doi:10.3389/fnsyn.2020.584549)
Supplement: Supplementary file 4 [file Data_Sheet_2.ZIP › c_elegans_reconstructed_bouton_analysis/syn2/new_slice-051.txt]

1	tethered_SV	2366	922	25
7	Plasma_membrane	1262.2474	2562,2566,2566,2566,2566,2568,2570,2570,2572,2574,2574,2576,2576,2578,2580,2582,2584,2586,2586,2588,2588,2590,2590,2590,2590,2590,2590,2588,2586,2584,2582,2582,2580,2578,2578,2574,2572,2572,2570,2568,2566,2564,2562,2558,2554,2552,2550,2548,2548,2546,2546,2544,2542,2540,2538,2536,2534,2530,2528,2526,2524,2520,2516,2514,2512,2510,2508,2504,2502,2498,2492,2488,2484,2480,2476,2472,2468,2462,2456,2452…	1118,1118,1116,1114,1112,1110,1106,1104,1100,1096,1090,1086,1082,1076,1072,1066,1060,1056,1052,1048,1042,1036,1032,1028,1022,1018,1012,1008,1004,1000,996,994,990,988,986,984,982,980,978,976,976,972,970,968,966,962,958,950,946,940,936,932,930,926,924,920,918,916,914,914,912,910,910,908,906,906,904,902,900,900,898,896,896,894,894,894,892,892,890,890,890,888,886,884,884,884,884,882,880,878,874,872,8…
7	Active_zone	415.8123	2266,2266,2266,2264,2262,2260,2258,2258,2256,2254,2250,2248,2244,2242,2238,2234,2234,2230,2226,2224,2220,2218,2218,2216,2214,2212,2212,2208,2206,2202,2198,2194,2192,2190,2188,2186,2182,2182,2178,2176,2176,2174,2168,2168,2166,2164,2162,2160,2160,2158,2156,2156,2154,2154,2154,2154,2154,2152,2152,2152,2154,2154,2156,2158,2160,2162,2164,2166,2168,2170,2174,2178,2180,2184,2186,2190,2194,2198,2200,2204…	1230,1226,1224,1222,1218,1216,1212,1208,1204,1200,1196,1192,1188,1182,1178,1174,1170,1164,1160,1158,1156,1152,1148,1142,1138,1134,1130,1126,1124,1120,1118,1116,1114,1112,1112,1110,1108,1106,1102,1098,1096,1094,1090,1088,1086,1082,1080,1078,1074,1070,1068,1064,1062,1058,1054,1048,1042,1038,1034,1030,1024,1020,1016,1014,1008,1002,1000,994,990,988,982,978,976,972,968,966,962,958,956,952,950,946,944,…
