# Supplementary material for: SynapsEM: Computer-Assisted Synapse Morphometry
Source: Front Synaptic Neurosci. 2020 Dec 18;12:584549. doi: 10.3389/fnsyn.2020.584549 (PMC7775558; doi:10.3389/fnsyn.2020.584549)
Supplement: Supplementary file 4 [file Data_Sheet_2.ZIP › c_elegans_reconstructed_bouton_analysis/syn2/new_slice-045.txt]

1	tethered_SV	2205.5	1543.5	29.5
1	SV	2281.5	1529.5	29.5
1	SV	2069.5	1428.5	31.5
1	SV	2150.5	1149.5	31.5
1	DCV	2148.5	1260.5	57.5
7	Plasma_membrane	1762.7012	2416,2414,2414,2416,2416,2420,2424,2430,2436,2446,2454,2458,2468,2470,2476,2486,2490,2496,2498,2502,2504,2506,2506,2506,2506,2506,2506,2506,2506,2506,2506,2506,2504,2502,2500,2496,2492,2490,2486,2482,2478,2472,2466,2458,2448,2438,2428,2418,2408,2398,2388,2380,2372,2362,2354,2346,2338,2328,2320,2312,2304,2298,2290,2282,2272,2266,2258,2252,2244,2238,2232,2226,2220,2216,2210,2202,2198,2192,2184,2174…	1378,1372,1370,1366,1362,1356,1350,1340,1332,1318,1310,1302,1290,1284,1276,1264,1256,1246,1240,1232,1222,1214,1206,1196,1188,1184,1176,1172,1170,1166,1160,1152,1148,1142,1134,1132,1126,1120,1114,1110,1106,1102,1098,1092,1088,1084,1080,1076,1072,1068,1066,1062,1058,1056,1052,1050,1048,1044,1042,1038,1036,1034,1032,1030,1028,1026,1024,1024,1024,1024,1026,1026,1026,1028,1028,1032,1034,1036,1038,1044…
7	Active_zone	531.3005	2146,2142,2140,2138,2136,2134,2132,2130,2128,2126,2124,2122,2118,2116,2112,2108,2102,2100,2092,2088,2084,2080,2074,2070,2066,2062,2058,2056,2054,2050,2046,2044,2042,2040,2038,2036,2034,2032,2030,2026,2022,2020,2016,2012,2008,2004,2000,1998,1994,1990,1986,1984,1978,1976,1972,1970,1966,1964,1960,1958,1956,1954,1950,1948,1946,1946,1946,1946,1946,1946,1946,1948,1950,1954,1954,1956,1956,1960,1962,1964…	1590,1590,1590,1590,1590,1590,1588,1588,1588,1586,1586,1584,1584,1582,1580,1578,1578,1578,1578,1578,1578,1578,1578,1578,1576,1576,1574,1572,1570,1568,1564,1562,1558,1554,1550,1546,1544,1542,1538,1534,1528,1524,1520,1514,1510,1506,1504,1502,1498,1494,1490,1486,1484,1480,1476,1472,1468,1464,1460,1456,1450,1446,1442,1438,1434,1426,1418,1410,1402,1396,1390,1382,1372,1366,1360,1354,1346,1338,1330,1324…
