# Supplementary material for: SynapsEM: Computer-Assisted Synapse Morphometry
Source: Front Synaptic Neurosci. 2020 Dec 18;12:584549. doi: 10.3389/fnsyn.2020.584549 (PMC7775558; doi:10.3389/fnsyn.2020.584549)
Supplement: Supplementary file 4 [file Data_Sheet_2.ZIP › c_elegans_reconstructed_bouton_analysis/syn2/new_slice-044.txt]

1	tethered_SV	2302.5	1408.5	29.5
1	SV	2280	1338	26
1	SV	2173	1291	30
1	SV	2147	1239	31
1	tethered_SV	2041	1327	25
1	SV	2081	1275	29
1	SV	2021	1215	30
1	tethered_SV	2019.5	1146.5	30.5
1	SV	2060	1046	29
1	SV	2058.5	1126.5	27.5
1	SV	2139	1111	31
7	Plasma_membrane	1918.8761	2438,2438,2438,2438,2438,2438,2438,2438,2436,2436,2434,2432,2432,2432,2434,2434,2434,2434,2434,2436,2436,2438,2440,2442,2444,2446,2450,2452,2456,2462,2464,2466,2472,2478,2480,2486,2490,2496,2500,2502,2506,2510,2514,2516,2520,2522,2522,2526,2526,2528,2530,2530,2530,2530,2532,2532,2532,2530,2530,2526,2526,2524,2520,2520,2516,2514,2512,2510,2506,2504,2500,2496,2490,2482,2478,2472,2466,2460,2454,2446…	1310,1306,1304,1302,1300,1298,1294,1290,1284,1278,1276,1270,1266,1262,1256,1250,1246,1242,1236,1230,1224,1220,1214,1208,1204,1198,1190,1188,1182,1174,1170,1164,1158,1148,1144,1138,1132,1124,1118,1112,1106,1100,1094,1088,1082,1078,1074,1066,1064,1062,1058,1052,1048,1040,1036,1028,1022,1020,1014,1006,1002,996,988,984,978,972,968,964,958,954,950,946,942,934,930,924,918,912,906,900,896,892,888,884,88…
7	Active_zone	559.3889	2138,2140,2138,2136,2134,2132,2130,2128,2126,2124,2122,2120,2116,2112,2106,2102,2096,2092,2088,2082,2078,2074,2068,2066,2064,2060,2058,2056,2054,2050,2048,2046,2042,2040,2036,2032,2028,2022,2018,2014,2008,2004,2002,1998,1994,1990,1988,1984,1982,1980,1978,1976,1974,1972,1970,1968,1966,1966,1964,1964,1964,1964,1964,1964,1964,1964,1964,1964,1964,1966,1966,1966,1968,1968,1968,1968,1968,1970,1970,1972…	1456,1454,1454,1454,1454,1452,1452,1452,1452,1452,1452,1452,1450,1450,1448,1448,1446,1444,1442,1438,1436,1432,1430,1428,1424,1422,1420,1418,1416,1414,1410,1408,1406,1402,1398,1394,1390,1384,1380,1376,1372,1370,1366,1362,1358,1354,1350,1348,1344,1342,1338,1334,1330,1328,1324,1320,1318,1314,1310,1306,1302,1298,1294,1290,1284,1280,1276,1272,1268,1264,1260,1256,1252,1248,1244,1240,1236,1232,1228,1224…
