# Supplementary material for: SynapsEM: Computer-Assisted Synapse Morphometry
Source: Front Synaptic Neurosci. 2020 Dec 18;12:584549. doi: 10.3389/fnsyn.2020.584549 (PMC7775558; doi:10.3389/fnsyn.2020.584549)
Supplement: Supplementary file 4 [file Data_Sheet_2.ZIP › c_elegans_reconstructed_bouton_analysis/syn2/new_slice-050.txt]

1	LV	2186	1114	34
1	tethered_SV	2368.5	945.5	31.5
1	tethered_SV	2327	1062	30
7	Plasma_membrane	1340.452	2562,2562,2562,2564,2566,2566,2568,2570,2572,2576,2578,2580,2582,2582,2586,2588,2590,2592,2594,2594,2594,2594,2594,2592,2592,2590,2590,2588,2588,2586,2584,2582,2580,2578,2576,2572,2568,2564,2562,2558,2554,2552,2548,2546,2542,2538,2534,2532,2528,2526,2522,2518,2516,2514,2510,2508,2504,2498,2494,2488,2482,2476,2470,2462,2452,2442,2432,2422,2412,2402,2392,2384,2376,2370,2362,2354,2346,2340,2334,2330…	1156,1152,1148,1142,1140,1136,1132,1124,1120,1114,1108,1102,1096,1092,1086,1080,1076,1070,1064,1060,1056,1054,1050,1048,1044,1042,1038,1034,1030,1024,1020,1016,1012,1010,1006,1002,998,994,992,990,986,984,980,978,976,972,968,964,958,952,946,942,936,932,928,924,920,918,914,910,906,902,900,898,896,894,892,888,886,886,884,884,882,880,880,880,880,880,880,880,880,882,884,886,890,892,896,900,904,908,912…
7	Active_zone	457.2058	2282,2282,2282,2280,2280,2278,2278,2276,2274,2270,2268,2266,2264,2262,2258,2254,2252,2250,2246,2244,2240,2236,2234,2230,2224,2220,2214,2210,2206,2200,2194,2190,2188,2184,2178,2176,2172,2168,2166,2162,2160,2158,2156,2154,2150,2148,2146,2146,2144,2144,2142,2140,2140,2140,2138,2138,2138,2138,2136,2136,2136,2136,2138,2138,2140,2140,2142,2142,2144,2144,2146,2148,2150,2152,2154,2156,2160,2162,2166,2168…	1284,1280,1278,1278,1276,1274,1272,1270,1268,1266,1264,1260,1258,1254,1250,1248,1246,1242,1240,1238,1236,1234,1232,1230,1230,1228,1228,1226,1224,1222,1218,1216,1216,1212,1210,1208,1204,1200,1198,1196,1192,1190,1188,1186,1184,1182,1178,1174,1170,1168,1164,1162,1158,1156,1152,1148,1146,1142,1138,1134,1128,1122,1116,1110,1104,1100,1094,1090,1084,1078,1072,1066,1060,1054,1048,1042,1034,1028,1024,1018…
