# Supplementary material for: SynapsEM: Computer-Assisted Synapse Morphometry
Source: Front Synaptic Neurosci. 2020 Dec 18;12:584549. doi: 10.3389/fnsyn.2020.584549 (PMC7775558; doi:10.3389/fnsyn.2020.584549)
Supplement: Supplementary file 4 [file Data_Sheet_2.ZIP › c_elegans_reconstructed_bouton_analysis/syn2/new_slice-046.txt]

1	SV	2258	1361	28
1	docked_SV	2226	1434	32
1	SV	2177.5	1323.5	26.5
1	SV	2149	1293	23
1	SV	2094	1315	27
1	SV	2133	1137	31
1	tethered_SV	2074.5	1056.5	27.5
1	SV	2241.5	972.5	27.5
7	Plasma_membrane	1775.033	2498,2500,2500,2502,2504,2504,2506,2510,2514,2516,2520,2524,2526,2530,2532,2536,2538,2540,2542,2544,2546,2546,2546,2548,2548,2546,2546,2546,2544,2544,2544,2542,2540,2538,2536,2536,2534,2532,2528,2526,2522,2522,2518,2516,2512,2510,2508,2506,2504,2502,2498,2494,2490,2486,2480,2476,2470,2466,2460,2454,2448,2442,2436,2430,2424,2418,2412,2406,2400,2392,2386,2380,2374,2368,2360,2352,2344,2336,2328,2320…	1126,1126,1124,1122,1120,1118,1116,1112,1106,1104,1100,1094,1090,1084,1080,1074,1068,1062,1056,1052,1046,1042,1036,1032,1028,1024,1022,1020,1018,1016,1014,1014,1012,1010,1006,1004,1002,998,994,992,988,986,984,982,980,978,976,974,972,970,968,966,964,962,958,956,954,950,948,944,940,938,934,932,928,926,924,920,918,916,912,910,908,904,902,898,896,894,892,890,888,886,884,884,884,882,882,882,884,886,88…
7	Active_zone	709.9625	2232,2226,2226,2224,2222,2220,2218,2216,2212,2208,2204,2200,2198,2194,2190,2186,2182,2180,2176,2172,2168,2164,2162,2158,2156,2152,2150,2146,2144,2142,2140,2138,2136,2134,2132,2130,2128,2126,2124,2122,2120,2116,2114,2112,2110,2106,2104,2102,2100,2098,2094,2092,2088,2086,2082,2078,2074,2070,2066,2062,2060,2056,2052,2050,2046,2044,2040,2038,2034,2032,2028,2026,2022,2018,2016,2014,2012,2010,2010,2008…	1476,1478,1476,1476,1476,1474,1474,1472,1470,1468,1466,1466,1464,1462,1460,1460,1458,1456,1454,1452,1452,1450,1448,1446,1444,1444,1442,1442,1440,1438,1438,1436,1434,1432,1430,1428,1426,1424,1420,1418,1416,1414,1410,1408,1404,1402,1400,1400,1398,1396,1396,1394,1392,1390,1386,1384,1382,1378,1376,1374,1370,1368,1366,1362,1358,1356,1350,1346,1342,1336,1330,1322,1316,1312,1304,1296,1288,1280,1274,1268…
