# Supplementary material for: SynapsEM: Computer-Assisted Synapse Morphometry
Source: Front Synaptic Neurosci. 2020 Dec 18;12:584549. doi: 10.3389/fnsyn.2020.584549 (PMC7775558; doi:10.3389/fnsyn.2020.584549)
Supplement: Supplementary file 4 [file Data_Sheet_2.ZIP › c_elegans_reconstructed_bouton_analysis/syn2/new_slice-052.txt]

1	docked_DCV	2374	932	35
1	tethered_SV	2278.5	975.5	31.5
1	tethered_SV	2295	1135	32
7	Plasma_membrane	1206.3911	2560,2560,2562,2564,2564,2564,2564,2568,2570,2574,2576,2576,2578,2580,2580,2582,2582,2584,2584,2584,2584,2582,2582,2580,2578,2576,2574,2570,2568,2566,2564,2560,2558,2556,2554,2552,2550,2548,2544,2542,2540,2536,2532,2528,2524,2522,2518,2514,2510,2506,2502,2498,2494,2492,2488,2484,2480,2476,2472,2468,2464,2460,2454,2448,2444,2438,2434,2430,2426,2422,2416,2412,2408,2404,2400,2396,2392,2388,2386,2384…	1106,1102,1100,1096,1092,1088,1082,1072,1066,1060,1048,1038,1030,1024,1016,1010,1004,998,994,988,986,982,980,978,976,972,972,970,970,970,968,968,968,966,964,964,962,960,960,958,956,956,954,952,952,950,948,948,946,944,942,940,938,936,934,932,930,928,926,924,920,918,916,912,910,906,904,904,902,900,898,898,896,892,890,888,886,886,884,880,878,876,874,874,872,872,872,872,872,874,876,878,880,884,888,89…
7	Active_zone	451.9332	2334,2330,2328,2326,2322,2318,2314,2310,2306,2302,2300,2296,2294,2290,2288,2284,2280,2276,2272,2268,2262,2258,2254,2250,2244,2240,2232,2228,2224,2216,2212,2206,2202,2198,2194,2192,2188,2184,2182,2178,2176,2174,2170,2168,2166,2166,2164,2162,2160,2160,2160,2160,2160,2160,2158,2158,2160,2160,2160,2160,2160,2162,2162,2166,2168,2170,2172,2172,2176,2178,2180,2182,2184,2186,2190,2192,2196,2200,2202,2206…	896,896,896,898,900,904,908,912,916,918,922,924,926,926,928,928,928,930,930,930,932,934,934,934,934,936,936,936,938,940,942,944,946,948,948,948,950,950,952,954,956,960,962,964,968,970,972,976,980,984,986,988,994,998,1004,1006,1010,1014,1022,1030,1038,1044,1050,1056,1062,1066,1070,1072,1076,1078,1082,1084,1088,1090,1094,1096,1102,1104,1108,1112,1116,1118,1122,1124,1128,1134,1138,1142,1144,1146,115…
