# Supplementary material for: SynapsEM: Computer-Assisted Synapse Morphometry
Source: Front Synaptic Neurosci. 2020 Dec 18;12:584549. doi: 10.3389/fnsyn.2020.584549 (PMC7775558; doi:10.3389/fnsyn.2020.584549)
Supplement: Supplementary file 4 [file Data_Sheet_2.ZIP › c_elegans_reconstructed_bouton_analysis/syn2/new_slice-047.txt]

1	tethered_SV	2067	1308	29
1	SV	2125	1271	29
1	SV	2169.5	1306.5	28.5
1	SV	2233	1327	30
1	SV	2227.5	1255.5	29.5
1	SV	2291.5	1252.5	29.5
1	SV	2148.5	950.5	27.5
1	tethered_SV	2084	982	27
1	tethered_SV	2241	894	29
7	Plasma_membrane	1748.988	2438,2438,2438,2438,2438,2436,2436,2434,2434,2432,2432,2430,2428,2428,2428,2426,2426,2426,2424,2424,2424,2424,2426,2426,2426,2428,2430,2432,2434,2436,2440,2442,2446,2450,2456,2458,2460,2462,2466,2468,2472,2476,2478,2482,2484,2488,2488,2490,2494,2496,2498,2498,2498,2500,2500,2502,2502,2502,2504,2504,2506,2506,2506,2506,2506,2508,2508,2508,2508,2508,2510,2510,2510,2510,2510,2510,2510,2510,2510,2510…	1282,1278,1276,1272,1268,1264,1260,1256,1252,1248,1246,1242,1236,1234,1230,1228,1224,1220,1216,1212,1208,1204,1200,1194,1192,1188,1184,1182,1178,1174,1172,1168,1164,1160,1154,1152,1152,1148,1144,1140,1138,1134,1130,1124,1120,1114,1110,1106,1102,1096,1092,1088,1084,1082,1078,1076,1074,1072,1070,1068,1066,1064,1062,1060,1058,1056,1054,1052,1050,1048,1048,1046,1044,1042,1040,1038,1036,1034,1032,1030…
7	Active_zone	566.7329	2228,2224,2222,2220,2218,2216,2214,2210,2208,2206,2204,2200,2196,2192,2188,2184,2180,2176,2172,2170,2166,2160,2156,2150,2144,2138,2132,2126,2120,2114,2106,2100,2094,2088,2082,2076,2072,2066,2062,2056,2052,2048,2044,2042,2038,2036,2034,2030,2028,2026,2024,2022,2020,2018,2016,2014,2012,2012,2010,2008,2008,2006,2006,2004,2004,2004,2004,2004,2004,2004,2004,2006,2006,2006,2008,2008,2008,2008,2008,2008…	1398,1400,1400,1400,1402,1402,1402,1404,1404,1404,1404,1404,1406,1406,1406,1406,1406,1406,1404,1404,1402,1400,1400,1398,1396,1396,1394,1394,1394,1394,1394,1392,1392,1390,1388,1386,1382,1380,1376,1372,1370,1366,1362,1358,1354,1350,1348,1344,1340,1336,1332,1328,1324,1320,1316,1312,1306,1302,1298,1292,1288,1282,1278,1274,1270,1264,1260,1256,1252,1246,1242,1236,1230,1226,1220,1214,1208,1202,1198,1194…
