# Supplementary material for: SynapsEM: Computer-Assisted Synapse Morphometry
Source: Front Synaptic Neurosci. 2020 Dec 18;12:584549. doi: 10.3389/fnsyn.2020.584549 (PMC7775558; doi:10.3389/fnsyn.2020.584549)
Supplement: Supplementary file 4 [file Data_Sheet_2.ZIP › c_elegans_reconstructed_bouton_analysis/syn2/new_slice-043.txt]

1	docked_SV	2098	1556	28
1	tethered_SV	2041	1362	32
1	SV	2086.5	1198.5	31.5
1	SV	2143	1107	34
1	SV	2139.5	1204.5	30.5
1	SV	2175	1257	32
1	SV	2239	1505	29
1	SV	2334	1490	29
1	SV	2362	1219	27
1	SV	2092.5	1282.5	30.5
1	SV	2096	1429	33
1	LV	2314.5	1047.5	50.5
7	Plasma_membrane	2002.884	2470,2468,2468,2468,2468,2468,2466,2466,2466,2466,2466,2464,2464,2464,2464,2462,2460,2460,2460,2460,2460,2460,2460,2460,2462,2464,2466,2468,2470,2472,2476,2478,2480,2484,2488,2490,2496,2496,2500,2502,2506,2510,2516,2518,2520,2522,2528,2530,2534,2540,2542,2544,2546,2546,2546,2546,2546,2546,2544,2544,2542,2538,2536,2534,2530,2526,2522,2514,2510,2504,2500,2496,2492,2490,2486,2484,2482,2480,2478,2478…	1388,1382,1380,1378,1376,1374,1370,1366,1362,1358,1354,1352,1348,1344,1342,1338,1332,1328,1324,1318,1310,1306,1302,1296,1292,1286,1280,1274,1272,1268,1260,1254,1250,1240,1234,1228,1220,1218,1210,1202,1194,1190,1178,1170,1164,1156,1146,1142,1134,1122,1116,1110,1102,1096,1092,1088,1084,1082,1080,1076,1072,1070,1068,1062,1058,1054,1054,1052,1050,1048,1044,1042,1040,1036,1032,1026,1022,1018,1012,1004…
7	Active_zone	566.9566	2172,2168,2166,2164,2162,2160,2158,2156,2152,2150,2146,2144,2140,2138,2136,2132,2130,2126,2124,2120,2118,2114,2108,2106,2102,2098,2096,2092,2090,2088,2084,2082,2078,2076,2074,2070,2068,2066,2064,2062,2060,2056,2054,2052,2052,2050,2048,2046,2044,2042,2040,2040,2038,2034,2032,2030,2028,2026,2024,2022,2020,2018,2014,2012,2010,2010,2008,2006,2006,2004,2002,2002,2000,2000,1998,1998,1998,1998,1998,1998…	1600,1602,1602,1602,1602,1602,1600,1600,1600,1598,1598,1596,1594,1592,1592,1590,1590,1588,1588,1588,1588,1588,1588,1588,1588,1588,1588,1588,1588,1588,1588,1588,1588,1588,1586,1586,1586,1584,1584,1584,1582,1582,1582,1582,1580,1580,1580,1580,1578,1578,1578,1576,1576,1574,1572,1572,1570,1568,1566,1564,1562,1558,1556,1556,1552,1550,1548,1544,1542,1540,1536,1534,1530,1526,1524,1520,1516,1512,1506,1500…
