# Supplementary material for: SynapsEM: Computer-Assisted Synapse Morphometry
Source: Front Synaptic Neurosci. 2020 Dec 18;12:584549. doi: 10.3389/fnsyn.2020.584549 (PMC7775558; doi:10.3389/fnsyn.2020.584549)
Supplement: Supplementary file 4 [file Data_Sheet_2.ZIP › c_elegans_reconstructed_bouton_analysis/syn2/new_slice-042.txt]

1	docked_SV	2173	1508	33
1	SV	2114.5	1444.5	27.5
1	SV	2093	1367	35
1	SV	2063.5	1250.5	32.5
1	docked_SV	1986	1280	29
1	docked_SV	2099	972	29
1	SV	2176.5	1102.5	31.5
1	tethered_SV	2302.5	890.5	26.5
1	SV	2264	1088	32
1	SV	2179.5	1266.5	28.5
1	SV	2175	1343	23
1	SV	2285	1382	31
1	SV	2285.5	1475.5	29.5
1	SV	2336	1427	28
7	Plasma_membrane	2064.3757	2388,2388,2390,2390,2390,2388,2388,2390,2392,2396,2398,2402,2406,2412,2416,2420,2424,2428,2430,2434,2438,2440,2442,2444,2446,2448,2450,2452,2454,2458,2460,2462,2464,2466,2468,2470,2472,2472,2474,2476,2476,2478,2478,2478,2478,2478,2478,2478,2478,2476,2476,2476,2476,2476,2476,2476,2476,2476,2476,2476,2478,2478,2480,2482,2484,2486,2490,2494,2496,2500,2502,2504,2506,2510,2512,2514,2518,2520,2522,2526…	1500,1498,1498,1496,1494,1494,1492,1490,1490,1488,1486,1484,1480,1476,1472,1468,1464,1460,1454,1450,1444,1438,1434,1432,1428,1422,1418,1414,1410,1406,1400,1396,1390,1386,1378,1372,1364,1358,1352,1346,1338,1330,1322,1314,1306,1298,1292,1286,1280,1274,1270,1266,1262,1256,1250,1244,1240,1236,1230,1226,1220,1216,1210,1206,1200,1192,1184,1176,1168,1158,1148,1142,1132,1118,1106,1100,1086,1076,1068,1060…
7	Dense_projection	507.684	2056,2058,2058,2060,2062,2064,2066,2070,2072,2074,2076,2078,2080,2082,2082,2082,2082,2082,2082,2082,2080,2078,2078,2078,2076,2074,2072,2072,2070,2068,2064,2062,2060,2058,2058,2056,2054,2052,2050,2048,2046,2044,2044,2042,2040,2038,2036,2036,2034,2032,2030,2028,2026,2024,2022,2020,2018,2014,2012,2012,2010,2008,2006,2006,2004,2002,2002,2000,1998,1998,1996,1996,1996,1996,1996,1996,1996,1996,1996,1998…	1496,1496,1494,1492,1492,1492,1490,1488,1486,1486,1484,1484,1480,1478,1474,1472,1468,1466,1464,1462,1458,1456,1452,1450,1448,1446,1444,1442,1440,1438,1436,1434,1432,1428,1426,1422,1420,1418,1416,1416,1414,1414,1412,1412,1410,1410,1410,1408,1406,1406,1404,1404,1404,1404,1404,1402,1402,1402,1402,1400,1400,1398,1398,1396,1396,1396,1394,1394,1392,1390,1390,1388,1386,1384,1382,1380,1378,1376,1374,1374…
7	Active_zone	828.1583	2216,2210,2208,2206,2204,2202,2200,2198,2196,2194,2194,2192,2192,2190,2188,2186,2184,2184,2182,2178,2176,2174,2172,2170,2168,2166,2164,2162,2160,2158,2154,2150,2148,2144,2140,2138,2134,2130,2126,2122,2116,2112,2106,2100,2096,2092,2086,2080,2076,2070,2066,2062,2058,2054,2050,2046,2044,2040,2036,2034,2030,2026,2022,2018,2014,2012,2008,2006,2002,2000,1996,1994,1992,1990,1988,1988,1986,1984,1982,1982…	1560,1562,1562,1562,1562,1560,1560,1560,1558,1558,1556,1556,1554,1554,1554,1552,1552,1550,1550,1548,1546,1546,1544,1542,1540,1540,1538,1538,1536,1536,1534,1534,1532,1530,1528,1528,1526,1526,1524,1524,1522,1522,1520,1520,1518,1516,1514,1512,1512,1510,1508,1506,1504,1504,1502,1502,1500,1498,1496,1494,1492,1490,1488,1486,1484,1482,1480,1478,1476,1474,1472,1468,1466,1462,1460,1456,1452,1448,1444,1440…
