# Supplementary material for: SynapsEM: Computer-Assisted Synapse Morphometry
Source: Front Synaptic Neurosci. 2020 Dec 18;12:584549. doi: 10.3389/fnsyn.2020.584549 (PMC7775558; doi:10.3389/fnsyn.2020.584549)
Supplement: Supplementary file 4 [file Data_Sheet_2.ZIP › c_elegans_reconstructed_bouton_analysis/syn2/new_slice-040.txt]

1	docked_SV	1943.5	1300.5	34.5
1	SV	2008.5	1310.5	31.5
1	SV	2054.5	1263.5	26.5
1	SV	2063	1362	30
1	SV	2111.5	1322.5	28.5
1	SV	2137.5	1380.5	29.5
1	SV	2172	1450	30
1	docked_SV	2227	1511	28
1	tethered_SV	2293.5	1487.5	29.5
1	SV	2290	1378	29
1	SV	2218	1354	33
1	SV	2168.5	1293.5	24.5
1	SV	2102	1205	26
1	SV	2076.5	1134.5	33.5
1	SV	2302	959	27
7	Plasma_membrane	2021.8152	2412,2414,2416,2418,2420,2422,2424,2426,2428,2432,2438,2440,2442,2442,2444,2446,2448,2452,2452,2454,2454,2456,2458,2458,2458,2460,2460,2462,2462,2460,2458,2456,2456,2456,2456,2456,2456,2454,2454,2452,2452,2452,2454,2456,2456,2458,2458,2460,2462,2462,2464,2466,2468,2470,2474,2476,2482,2486,2492,2496,2500,2502,2504,2510,2512,2514,2516,2518,2520,2520,2522,2524,2524,2524,2526,2524,2524,2524,2522,2522…	1448,1444,1442,1438,1436,1434,1430,1428,1424,1418,1412,1406,1404,1400,1398,1392,1386,1380,1378,1374,1368,1366,1362,1356,1352,1348,1344,1338,1334,1330,1326,1320,1314,1310,1304,1298,1294,1288,1282,1278,1274,1270,1266,1262,1256,1252,1246,1244,1240,1236,1232,1228,1224,1220,1214,1210,1202,1196,1190,1186,1180,1174,1170,1162,1156,1152,1144,1138,1132,1126,1114,1110,1102,1092,1086,1080,1074,1068,1064,1058…
7	Active_zone	877.7143	2248,2244,2242,2242,2240,2238,2236,2234,2232,2228,2226,2222,2220,2218,2216,2212,2210,2208,2206,2202,2200,2196,2194,2190,2188,2186,2184,2182,2180,2178,2178,2176,2174,2174,2172,2170,2170,2168,2166,2164,2162,2160,2156,2154,2152,2148,2144,2142,2138,2134,2130,2128,2124,2118,2114,2108,2102,2098,2092,2088,2082,2076,2070,2066,2060,2054,2050,2044,2040,2034,2028,2022,2016,2010,2004,2000,1994,1988,1982,1976…	1546,1548,1548,1550,1550,1550,1550,1552,1552,1552,1550,1550,1550,1548,1548,1548,1548,1546,1546,1546,1546,1546,1546,1544,1542,1542,1540,1540,1538,1538,1536,1536,1534,1532,1530,1530,1528,1528,1526,1526,1526,1524,1524,1522,1522,1520,1520,1518,1516,1514,1512,1510,1508,1506,1504,1504,1502,1502,1500,1498,1498,1496,1496,1494,1492,1492,1490,1488,1488,1486,1484,1482,1480,1476,1472,1472,1468,1464,1462,1460…
7	Dense_projection	275.7097	1908,1908,1908,1910,1912,1914,1918,1920,1924,1928,1932,1936,1938,1940,1940,1942,1944,1946,1948,1948,1950,1950,1952,1952,1954,1956,1958,1958,1960,1962,1962,1964,1964,1964,1964,1964,1962,1962,1960,1958,1958,1956,1956,1956,1956,1956,1956,1956,1956,1956,1958,1958,1960,1960,1962,1962,1964,1964,1966,1966,1966,1968,1970,1970,1970,1972,1972,1974,1974,1974,1974,1976,1976,1976,1976,1974,1974,1972,1972,1970…	1388,1386,1384,1382,1378,1376,1374,1372,1370,1366,1362,1360,1358,1356,1354,1352,1350,1348,1346,1344,1344,1342,1340,1338,1338,1338,1338,1340,1340,1342,1344,1346,1348,1350,1352,1354,1356,1360,1362,1364,1366,1368,1370,1372,1374,1378,1380,1382,1384,1386,1388,1392,1394,1396,1398,1400,1402,1404,1406,1408,1410,1412,1412,1414,1416,1418,1420,1422,1424,1426,1428,1430,1432,1434,1436,1436,1438,1438,1440,1442…
