# Supplementary material for: SynapsEM: Computer-Assisted Synapse Morphometry
Source: Front Synaptic Neurosci. 2020 Dec 18;12:584549. doi: 10.3389/fnsyn.2020.584549 (PMC7775558; doi:10.3389/fnsyn.2020.584549)
Supplement: Supplementary file 4 [file Data_Sheet_2.ZIP › c_elegans_reconstructed_bouton_analysis/syn2/new_slice-041.txt]

1	docked_SV	2062.5	1485.5	32.5
1	docked_SV	2183	1524	30
1	docked_SV	2005	1207	30
1	tethered_SV	2081.5	1086.5	37.5
1	SV	2005.5	1321.5	29.5
1	SV	2073.5	1390.5	31.5
1	SV	2097.5	1439.5	28.5
1	SV	2193.5	1438.5	29.5
1	SV	2251	1416	32
1	SV	2277	1235	34
1	SV	2179	1225	32
1	SV	2116	1195	28
1	SV	2137	1346	28
1	SV	2169	1152	29
1	SV	2062.5	1183.5	32.5
1	SV	2337	1061	32
1	LV	2337	1443	42
7	Plasma_membrane	1977.1517	2480,2482,2482,2484,2484,2484,2482,2480,2480,2480,2480,2478,2478,2478,2478,2478,2476,2476,2476,2476,2476,2476,2476,2478,2478,2480,2482,2482,2484,2486,2488,2492,2494,2496,2498,2500,2502,2506,2506,2508,2512,2516,2518,2520,2522,2524,2530,2532,2536,2540,2544,2546,2550,2552,2554,2556,2558,2558,2560,2560,2560,2560,2560,2558,2558,2556,2556,2556,2554,2554,2552,2552,2550,2550,2548,2548,2548,2546,2544,2544…	1366,1362,1360,1356,1350,1344,1342,1334,1328,1322,1318,1312,1310,1306,1302,1298,1296,1292,1290,1288,1284,1280,1276,1274,1270,1266,1262,1260,1256,1254,1250,1246,1242,1238,1234,1230,1222,1218,1216,1212,1204,1198,1196,1190,1186,1182,1176,1170,1166,1162,1156,1152,1148,1144,1140,1138,1136,1130,1128,1126,1124,1120,1118,1116,1114,1110,1108,1106,1104,1102,1100,1098,1098,1096,1096,1094,1092,1092,1090,1088…
7	Active_zone	772.2439	2200,2196,2194,2192,2190,2188,2186,2184,2182,2180,2178,2176,2172,2170,2166,2164,2160,2156,2152,2148,2144,2140,2136,2134,2130,2128,2126,2124,2120,2116,2112,2108,2104,2102,2100,2098,2094,2092,2090,2088,2084,2082,2078,2074,2070,2066,2062,2058,2052,2048,2042,2038,2032,2026,2020,2016,2010,2004,1998,1994,1988,1984,1978,1974,1970,1966,1964,1960,1958,1954,1952,1950,1948,1946,1944,1944,1942,1942,1942,1942…	1554,1554,1554,1554,1554,1556,1556,1556,1556,1556,1556,1556,1556,1556,1554,1554,1552,1552,1552,1552,1550,1550,1550,1548,1548,1548,1546,1544,1542,1540,1538,1536,1534,1534,1532,1532,1530,1530,1528,1528,1526,1526,1524,1524,1522,1520,1518,1516,1514,1512,1510,1508,1506,1504,1502,1500,1498,1496,1496,1494,1492,1490,1488,1486,1484,1482,1478,1476,1472,1468,1464,1460,1456,1452,1446,1442,1438,1432,1424,1418…
7	Dense_projection	322.5507	1942,1944,1946,1948,1950,1952,1954,1956,1958,1960,1962,1964,1966,1968,1970,1974,1976,1978,1980,1982,1984,1984,1986,1988,1988,1990,1990,1990,1990,1990,1990,1990,1990,1988,1988,1988,1988,1990,1990,1992,1992,1994,1996,1998,2000,2004,2006,2008,2010,2010,2012,2014,2016,2016,2018,2020,2020,2022,2022,2024,2024,2024,2024,2024,2024,2024,2024,2024,2022,2022,2020,2020,2018,2018,2016,2014,2012,2012,2010,2008…	1394,1394,1392,1392,1392,1390,1390,1388,1384,1382,1382,1380,1378,1376,1376,1374,1372,1372,1372,1372,1372,1374,1374,1376,1378,1380,1382,1384,1388,1390,1394,1396,1398,1400,1404,1406,1408,1412,1414,1416,1420,1424,1426,1428,1430,1430,1430,1432,1432,1434,1434,1436,1438,1440,1442,1442,1446,1448,1450,1452,1456,1458,1460,1464,1466,1468,1470,1472,1474,1476,1478,1480,1480,1482,1484,1486,1486,1488,1488,1490…
