# Supplementary material for: SynapsEM: Computer-Assisted Synapse Morphometry
Source: Front Synaptic Neurosci. 2020 Dec 18;12:584549. doi: 10.3389/fnsyn.2020.584549 (PMC7775558; doi:10.3389/fnsyn.2020.584549)
Supplement: Supplementary file 4 [file Data_Sheet_2.ZIP › c_elegans_reconstructed_bouton_analysis/syn3/new_slice-013.txt]

1	docked_SV	2684	791	27
1	docked_SV	2435.5	710.5	36.5
1	docked_SV	2923.5	953.5	27.5
1	SV	2793.5	914.5	27.5
1	SV	2702	890	28
1	SV	2670.5	949.5	23.5
1	tethered_SV	2602	772	27
1	tethered_SV	2211	729	24
1	SV	2047	947	30
1	tethered_SV	2073.5	863.5	27.5
1	SV	2002	1112	31
1	docked_SV	2037	1309	31
1	SV	2108.5	1255.5	27.5
1	SV	2060.5	1087.5	27.5
1	SV	2099.5	1005.5	30.5
1	SV	2130	914	32
1	SV	2194	946	28
1	SV	2246.5	926.5	25.5
1	SV	2184.5	891.5	27.5
1	SV	2253.5	855.5	26.5
1	SV	2281.5	777.5	25.5
1	SV	2304	904	28
1	SV	2423.5	796.5	28.5
1	SV	2480	807	32
1	tethered_SV	2535	765	28
1	SV	2525.5	854.5	27.5
1	SV	2596	936	27
1	SV	2599	878	29
1	SV	2798	1046	27
1	SV	2749	1088	25
1	SV	2781.5	990.5	29.5
1	SV	2724	1017	26
1	SV	2554.5	998.5	32.5
1	SV	2509.5	925.5	28.5
1	SV	2433	905	31
1	SV	2400.5	963.5	25.5
1	SV	2420	1030	28
1	SV	2315.5	1105.5	27.5
1	SV	2246	1071	26
1	SV	2267.5	1006.5	29.5
1	SV	2166.5	1131.5	27.5
1	SV	2123.5	1087.5	27.5
1	SV	2178	1267	26
1	SV	2241.5	1143.5	25.5
1	SV	2403.5	1105.5	27.5
1	DCV	2477	1138	33
1	DCV	2436	1197	33
1	LV	2376.5	1237.5	31.5
1	SV	2297.5	1394.5	29.5
1	tethered_SV	2446	1569	25
1	SV	2333	1513	20
7	Plasma_membrane	3240.4782	2724,2722,2722,2724,2726,2728,2730,2732,2734,2736,2740,2742,2744,2746,2748,2750,2752,2754,2756,2760,2762,2764,2766,2766,2768,2770,2772,2774,2776,2778,2782,2786,2788,2790,2794,2796,2802,2804,2808,2812,2816,2818,2822,2824,2828,2832,2836,2840,2844,2846,2850,2854,2858,2862,2866,2872,2878,2886,2892,2900,2906,2912,2920,2928,2936,2944,2952,2956,2960,2964,2966,2968,2968,2970,2970,2972,2972,2976,2978,2980…	1546,1546,1548,1548,1546,1542,1540,1538,1534,1530,1526,1522,1520,1516,1514,1510,1506,1502,1498,1492,1488,1484,1480,1478,1474,1472,1470,1470,1468,1466,1464,1462,1460,1458,1456,1454,1452,1448,1446,1444,1442,1442,1440,1440,1438,1438,1438,1436,1436,1436,1436,1436,1434,1432,1430,1428,1424,1422,1418,1414,1412,1408,1404,1400,1396,1390,1386,1380,1376,1372,1366,1362,1356,1350,1344,1340,1338,1330,1326,1320…
7	Active_zone	1253.7141	2960,2956,2956,2954,2952,2952,2950,2948,2946,2944,2942,2940,2938,2936,2934,2934,2932,2930,2928,2926,2924,2922,2918,2914,2910,2906,2902,2898,2892,2886,2880,2872,2868,2862,2856,2852,2846,2840,2836,2832,2826,2822,2818,2816,2810,2806,2800,2796,2790,2786,2780,2776,2772,2768,2764,2760,2756,2752,2750,2746,2742,2740,2736,2734,2730,2726,2722,2718,2712,2708,2704,2698,2696,2694,2690,2684,2680,2674,2668,2662…	950,950,948,948,948,946,946,944,942,940,938,934,932,930,928,926,924,920,918,914,912,910,906,902,898,894,890,886,880,876,872,868,864,860,856,854,850,846,844,844,842,840,838,836,834,832,830,828,826,824,824,822,820,820,818,816,814,812,810,806,802,800,796,794,790,788,784,782,778,776,774,770,770,768,766,764,762,758,756,752,750,748,744,742,738,734,732,728,724,722,718,716,712,710,706,704,702,698,698,696…
