# Supplementary material for: SynapsEM: Computer-Assisted Synapse Morphometry
Source: Front Synaptic Neurosci. 2020 Dec 18;12:584549. doi: 10.3389/fnsyn.2020.584549 (PMC7775558; doi:10.3389/fnsyn.2020.584549)
Supplement: Supplementary file 4 [file Data_Sheet_2.ZIP › c_elegans_reconstructed_bouton_analysis/syn3/new_slice-007.txt]

1	docked_SV	2294	837	26
1	docked_SV	2008.5	937.5	27.5
1	tethered_SV	2211.5	875.5	25.5
1	tethered_SV	1990.5	1021.5	24.5
1	SV	2053	1036	28
1	SV	2107	957	25
1	SV	2172	913	29
1	SV	2111.5	1035.5	31.5
1	tethered_SV	1977	1190	28
1	SV	2197.5	987.5	29.5
1	SV	2291.5	911.5	27.5
1	SV	2350	940	26
1	SV	2358	875	26
1	SV	2445.5	908.5	28.5
1	SV	2380.5	989.5	24.5
1	SV	2437.5	988.5	29.5
1	SV	2521.5	923.5	27.5
1	docked_SV	2589.5	895.5	25.5
1	SV	2616	955	25
1	SV	2674	1029	26
1	SV	2772.5	1012.5	24.5
1	SV	2812	1065	28
1	tethered_SV	2115.5	1479.5	29.5
1	SV	2139	1403	28
1	SV	2204	1355	28
1	SV	2256.5	1320.5	26.5
1	SV	2209.5	1251.5	26.5
1	SV	2152	1247	27
1	SV	2114	1212	27
1	SV	2192	1207	27
1	SV	2245.5	1166.5	29.5
1	SV	2211	1078	30
1	SV	2297.5	1113.5	29.5
1	SV	2333.5	1180.5	26.5
1	SV	2289	1256	30
1	SV	2325	1350	29
1	SV	2398	1330	28
1	SV	2403.5	1243.5	26.5
1	SV	2465.5	1261.5	34.5
1	SV	2397.5	1081.5	25.5
1	SV	2459	1090	25
1	SV	2523.5	1002.5	27.5
1	SV	2561.5	960.5	30.5
1	SV	2385.5	1501.5	28.5
1	DCV	2542.5	1430.5	32.5
1	DCV	2129	1111	45
1	DCV	2301.5	1037.5	33.5
7	Plasma_membrane	2924.9008	2606,2606,2608,2612,2614,2616,2618,2622,2626,2630,2634,2638,2642,2644,2648,2652,2654,2658,2662,2666,2670,2672,2674,2676,2680,2684,2688,2690,2692,2696,2700,2702,2706,2710,2714,2720,2726,2732,2738,2746,2754,2764,2776,2786,2794,2804,2812,2818,2822,2828,2832,2836,2842,2848,2854,2858,2864,2870,2876,2880,2886,2892,2896,2900,2904,2908,2912,2914,2920,2924,2926,2928,2930,2932,2934,2934,2934,2932,2932,2930…	1520,1516,1512,1510,1506,1504,1500,1496,1492,1488,1482,1478,1472,1468,1464,1462,1458,1456,1454,1450,1450,1448,1448,1446,1446,1444,1444,1444,1444,1442,1442,1440,1440,1440,1440,1438,1436,1434,1432,1430,1428,1424,1420,1418,1416,1414,1412,1410,1408,1408,1406,1404,1402,1400,1396,1394,1390,1388,1384,1380,1378,1374,1372,1370,1366,1364,1360,1360,1352,1348,1344,1340,1336,1332,1326,1322,1318,1314,1308,1302…
7	Active_zone	1074.6822	2812,2808,2806,2804,2802,2800,2796,2794,2792,2790,2788,2784,2782,2780,2776,2774,2768,2762,2758,2754,2752,2750,2748,2746,2744,2742,2742,2740,2738,2736,2736,2734,2732,2730,2728,2726,2724,2722,2720,2716,2714,2710,2708,2704,2700,2698,2694,2688,2684,2680,2676,2672,2668,2664,2658,2654,2650,2646,2642,2638,2632,2626,2622,2618,2614,2608,2604,2600,2596,2592,2588,2584,2580,2574,2570,2566,2562,2558,2554,2548…	980,980,978,978,976,976,976,976,976,974,972,970,970,968,968,968,966,966,966,964,962,960,958,956,954,954,952,950,948,946,944,942,940,938,936,934,932,930,928,926,922,920,916,914,912,908,906,902,900,898,896,894,890,888,888,886,884,882,880,880,878,876,876,874,874,874,872,872,870,868,866,866,864,862,862,860,860,858,856,854,852,852,850,848,846,842,842,840,838,836,834,832,830,828,826,824,822,818,816,814…
