# Supplementary material for: SynapsEM: Computer-Assisted Synapse Morphometry
Source: Front Synaptic Neurosci. 2020 Dec 18;12:584549. doi: 10.3389/fnsyn.2020.584549 (PMC7775558; doi:10.3389/fnsyn.2020.584549)
Supplement: Supplementary file 4 [file Data_Sheet_2.ZIP › c_elegans_reconstructed_bouton_analysis/syn3/new_slice-006.txt]

1	tethered_SV	2360.5	773.5	24.5
1	docked_SV	2295.5	782.5	30.5
1	SV	2241	863	26
1	docked_SV	2113.5	878.5	33.5
1	docked_SV	2028	1028	28
1	SV	2074	1104	31
1	SV	2088	987	34
1	SV	2213	977	34
1	SV	2323	856	28
1	SV	2408	824	26
1	SV	2559.5	844.5	26.5
1	SV	2550.5	905.5	27.5
1	SV	2548	961	25
1	SV	2601	985	29
1	SV	2662	900	34
1	tethered_SV	2734	916	32
1	SV	2712.5	971.5	28.5
1	SV	2528.5	1147.5	27.5
1	SV	2459	1132	30
1	SV	2552.5	1357.5	32.5
1	SV	2543	1437	23
1	SV	2180	1339	33
1	SV	2253.5	1201.5	28.5
1	SV	2227.5	1150.5	29.5
1	SV	2301	1094	30
1	SV	2329	999	26
1	SV	2322	934	27
1	SV	2155.5	1092.5	28.5
1	SV	2308	1248	25
1	SV	2396.5	1265.5	25.5
1	SV	2637	1190	23
1	SV	2183.5	1043.5	28.5
1	DCV	2379	1103	40
1	DCV	2424.5	972.5	39.5
7	Plasma_membrane	2816.1002	2484,2486,2488,2488,2490,2492,2498,2502,2508,2516,2520,2528,2532,2534,2538,2542,2544,2548,2552,2554,2558,2562,2564,2568,2572,2576,2580,2586,2590,2594,2598,2604,2608,2610,2616,2620,2622,2626,2630,2632,2636,2640,2644,2648,2650,2654,2658,2660,2664,2668,2670,2674,2674,2680,2682,2688,2692,2698,2702,2710,2718,2726,2734,2738,2748,2754,2758,2766,2770,2776,2782,2788,2794,2800,2808,2816,2822,2824,2832,2838…	1538,1534,1532,1530,1530,1528,1524,1522,1520,1516,1516,1514,1514,1512,1512,1512,1510,1510,1510,1510,1508,1508,1506,1506,1504,1504,1502,1500,1498,1494,1492,1486,1482,1478,1472,1468,1464,1462,1458,1456,1454,1450,1446,1444,1440,1434,1430,1428,1424,1422,1420,1418,1416,1414,1412,1410,1406,1404,1402,1398,1394,1392,1388,1388,1384,1382,1380,1378,1378,1376,1374,1372,1368,1366,1362,1358,1354,1352,1348,1344…
7	Active_zone	1077.1827	2828,2826,2824,2822,2822,2820,2818,2816,2814,2812,2810,2808,2806,2804,2800,2798,2794,2792,2790,2786,2782,2778,2776,2772,2770,2766,2762,2760,2758,2756,2752,2750,2748,2746,2744,2740,2738,2734,2732,2728,2722,2718,2712,2708,2704,2698,2692,2688,2682,2678,2674,2666,2660,2654,2650,2644,2640,2634,2626,2620,2614,2608,2600,2592,2582,2576,2568,2566,2558,2548,2540,2530,2522,2516,2508,2500,2492,2486,2478,2472…	914,910,906,904,902,902,900,900,900,900,900,900,900,900,900,900,898,898,896,896,894,892,888,886,882,880,880,878,876,874,870,868,866,864,862,858,856,852,848,844,840,836,830,826,822,818,814,810,802,796,794,788,784,780,776,774,772,770,768,766,764,762,762,760,758,756,754,754,754,752,752,752,750,748,746,744,742,740,738,736,734,732,730,730,728,726,726,724,724,724,724,724,724,724,724,724,724,726,726,728…
