# Supplementary material for: SynapsEM: Computer-Assisted Synapse Morphometry
Source: Front Synaptic Neurosci. 2020 Dec 18;12:584549. doi: 10.3389/fnsyn.2020.584549 (PMC7775558; doi:10.3389/fnsyn.2020.584549)
Supplement: Supplementary file 4 [file Data_Sheet_2.ZIP › c_elegans_reconstructed_bouton_analysis/syn3/new_slice-012.txt]

1	LV	2046	916	34
1	LV	2574.5	1005.5	38.5
1	docked_SV	1917.5	997.5	27.5
1	docked_SV	2117.5	854.5	28.5
1	SV	2035	1011	27
1	tethered_SV	1980	958	27
1	SV	1891.5	1122.5	30.5
1	SV	1883.5	1207.5	28.5
1	SV	1932	1250	29
1	SV	2000.5	1221.5	27.5
1	SV	2013.5	1127.5	24.5
1	SV	2083	1143	31
1	SV	2015	1345	24
1	tethered_SV	2004.5	1392.5	25.5
1	SV	2067	1385	29
1	SV	2142.5	1336.5	26.5
1	SV	2196	1289	30
1	SV	2246	1377	27
1	SV	2288.5	1311.5	32.5
1	SV	2275.5	1502.5	29.5
1	SV	2389.5	1224.5	30.5
1	tethered_SV	2489	1587	29
1	SV	2336	1114	31
1	SV	2396	1079	29
1	SV	2389.5	994.5	27.5
1	SV	2420	939	30
1	SV	2466	1005	26
1	SV	2491	954	25
1	SV	2633	1105	31
1	SV	2692	1097	25
1	SV	2723.5	1137.5	25.5
1	tethered_SV	2822.5	1105.5	26.5
1	SV	2744.5	1074.5	26.5
1	SV	2494	1104	28
1	SV	2527	1174	27
1	SV	2301.5	982.5	25.5
1	SV	2244.5	1002.5	25.5
1	SV	2329	1045	28
1	SV	2220.5	1195.5	27.5
1	SV	2319.5	1183.5	27.5
1	SV	2157.5	1019.5	28.5
1	SV	2229.5	915.5	28.5
1	SV	2293.5	902.5	29.5
7	Plasma_membrane	3121.5274	2640,2644,2648,2650,2652,2656,2660,2662,2664,2668,2670,2672,2674,2678,2682,2684,2686,2688,2690,2692,2692,2694,2696,2696,2698,2700,2700,2704,2706,2706,2708,2712,2714,2716,2720,2722,2726,2730,2732,2738,2742,2748,2754,2760,2768,2776,2784,2792,2800,2806,2814,2820,2826,2832,2838,2844,2848,2854,2858,2866,2872,2878,2882,2886,2892,2894,2896,2898,2902,2904,2906,2908,2908,2910,2910,2912,2912,2912,2912,2910…	1626,1620,1616,1614,1610,1604,1598,1592,1588,1582,1576,1572,1566,1560,1552,1550,1546,1542,1540,1536,1534,1532,1528,1526,1522,1518,1516,1512,1508,1506,1504,1502,1502,1498,1498,1494,1492,1490,1488,1486,1482,1480,1476,1472,1468,1466,1462,1460,1456,1456,1454,1454,1454,1454,1452,1452,1450,1450,1448,1444,1442,1440,1438,1438,1436,1434,1434,1432,1428,1426,1424,1420,1416,1414,1410,1406,1402,1398,1392,1388…
7	Active_zone	1187.347	2822,2818,2816,2814,2814,2812,2810,2806,2802,2800,2796,2792,2788,2786,2780,2774,2766,2758,2754,2750,2748,2742,2738,2732,2728,2722,2716,2710,2704,2700,2696,2690,2684,2678,2672,2668,2662,2654,2648,2640,2634,2628,2620,2614,2608,2602,2592,2588,2580,2574,2568,2564,2558,2552,2546,2540,2534,2528,2522,2516,2510,2504,2494,2488,2482,2476,2470,2464,2458,2450,2444,2438,2432,2424,2416,2410,2402,2394,2386,2380…	1010,1010,1012,1012,1010,1008,1008,1006,1006,1004,1004,1002,1002,1000,998,998,1000,1000,998,994,992,990,988,986,982,978,976,974,972,968,966,962,960,956,952,950,948,946,944,940,936,934,930,926,924,920,914,912,906,904,902,900,898,896,894,894,892,890,888,886,886,884,882,880,878,876,874,872,870,868,866,864,862,860,858,856,854,852,850,848,846,844,842,840,840,838,836,836,834,834,832,832,830,830,828,828…
