# Supplementary material for: SynapsEM: Computer-Assisted Synapse Morphometry
Source: Front Synaptic Neurosci. 2020 Dec 18;12:584549. doi: 10.3389/fnsyn.2020.584549 (PMC7775558; doi:10.3389/fnsyn.2020.584549)
Supplement: Supplementary file 4 [file Data_Sheet_2.ZIP › c_elegans_reconstructed_bouton_analysis/syn3/new_slice-004.txt]

1	docked_SV	2166.5	883.5	24.5
1	docked_SV	2094.5	958.5	32.5
1	docked_SV	2047.5	1018.5	31.5
1	tethered_SV	2040.5	1173.5	31.5
1	SV	2113	1082	29
1	SV	2155.5	1016.5	29.5
1	SV	2217.5	965.5	26.5
1	SV	2228.5	899.5	27.5
1	tethered_SV	2395.5	834.5	29.5
1	tethered_SV	2547	851	28
1	SV	2394.5	937.5	24.5
1	SV	2284.5	952.5	24.5
1	SV	2423.5	881.5	28.5
1	SV	2331	903	28
1	SV	2377.5	993.5	26.5
1	SV	2354	1076	27
1	SV	2424.5	1071.5	27.5
1	SV	2543	943	29
1	tethered_SV	2670	884	27
1	SV	2670.5	1059.5	25.5
1	SV	2534.5	1193.5	31.5
1	SV	2357.5	1288.5	29.5
1	SV	2323.5	1378.5	26.5
1	SV	2405.5	1363.5	31.5
1	SV	2509.5	1259.5	26.5
1	tethered_SV	2240.5	1418.5	24.5
1	SV	2273	1324	28
1	SV	2267.5	1249.5	27.5
1	SV	2207	1178	28
1	SV	2128.5	1166.5	23.5
1	SV	2181.5	1125.5	27.5
1	DCV	2511	1118	51
1	DCV	2292	1033	36
1	DCV	2267.5	1124.5	36.5
1	DCV	2323	1175	32
1	DCV	2731	1140	36
7	Plasma_membrane	2582.3058	2692,2690,2692,2696,2700,2704,2710,2714,2722,2728,2734,2738,2744,2752,2758,2764,2772,2778,2784,2790,2798,2804,2810,2816,2822,2828,2832,2838,2842,2846,2852,2856,2860,2866,2870,2874,2876,2878,2880,2880,2882,2884,2888,2890,2890,2892,2894,2896,2898,2900,2902,2904,2906,2908,2910,2912,2912,2912,2912,2912,2912,2912,2912,2910,2908,2908,2906,2904,2902,2900,2898,2896,2894,2892,2890,2888,2886,2884,2880,2878…	1396,1394,1394,1394,1394,1394,1394,1392,1392,1390,1388,1386,1384,1382,1378,1376,1372,1370,1368,1366,1362,1360,1356,1354,1350,1344,1340,1336,1332,1328,1324,1318,1312,1306,1298,1292,1286,1280,1272,1268,1262,1256,1252,1248,1244,1240,1234,1230,1224,1216,1210,1202,1194,1186,1180,1172,1164,1160,1152,1144,1138,1132,1126,1120,1114,1108,1102,1096,1090,1086,1082,1078,1074,1072,1068,1064,1062,1058,1054,1050…
7	Active_zone	950.4279	2794,2790,2788,2786,2786,2784,2782,2782,2782,2780,2778,2776,2774,2774,2772,2770,2768,2766,2764,2762,2760,2758,2756,2754,2752,2748,2744,2740,2736,2732,2726,2722,2714,2708,2702,2696,2690,2684,2678,2670,2668,2662,2656,2652,2650,2646,2642,2638,2634,2630,2626,2622,2618,2612,2608,2602,2596,2590,2586,2580,2574,2570,2566,2560,2556,2550,2544,2540,2534,2530,2522,2518,2512,2508,2502,2498,2492,2486,2482,2476…	928,926,924,924,922,920,918,916,914,914,912,912,910,908,906,904,902,900,898,894,892,890,888,886,884,880,878,876,872,870,868,864,860,858,856,854,852,848,846,842,840,836,834,830,828,826,824,822,820,818,816,814,814,812,812,810,808,806,806,804,804,802,802,802,802,802,802,804,804,806,806,806,806,806,806,806,804,804,804,802,802,800,798,796,796,794,792,790,788,788,786,786,784,784,782,782,780,780,780,780…
