# Supplementary material for: SynapsEM: Computer-Assisted Synapse Morphometry
Source: Front Synaptic Neurosci. 2020 Dec 18;12:584549. doi: 10.3389/fnsyn.2020.584549 (PMC7775558; doi:10.3389/fnsyn.2020.584549)
Supplement: Supplementary file 4 [file Data_Sheet_2.ZIP › c_elegans_reconstructed_bouton_analysis/syn3/new_slice-010.txt]

1	docked_SV	2195	829	25
1	docked_SV	1941.5	1030.5	30.5
1	SV	2151	971	30
1	SV	2053.5	1034.5	27.5
1	SV	2012	990	33
1	SV	2058	1097	28
1	SV	2093.5	1149.5	30.5
1	SV	2027.5	1184.5	31.5
1	tethered_SV	2009.5	1397.5	28.5
1	SV	2172	1444	28
1	SV	2301.5	1305.5	27.5
1	SV	2328	1255	25
1	SV	2399	1240	29
1	SV	2400.5	1168.5	33.5
1	SV	2333.5	1106.5	27.5
1	SV	2250	1169	30
1	SV	2201	1101	26
1	SV	2131.5	1051.5	30.5
1	SV	2069.5	1213.5	30.5
1	SV	2240.5	988.5	26.5
1	SV	2269	927	32
1	SV	2183.5	899.5	29.5
1	SV	2356	930	24
1	SV	2315	984	23
1	SV	2329.5	1041.5	27.5
1	SV	2459.5	954.5	27.5
1	SV	2489.5	903.5	26.5
1	SV	2560	968	26
1	tethered_SV	2629	965	28
1	SV	2581	1043	26
1	tethered_SV	2747.5	1021.5	25.5
1	SV	2791.5	1163.5	34.5
1	SV	2574.5	1551.5	25.5
1	SV	2531.5	1128.5	26.5
1	SV	2201.5	1008.5	26.5
1	DCV	2290	1455	49
1	DCV	2192.5	1359.5	42.5
7	Plasma_membrane	3112.1649	2748,2752,2754,2758,2764,2768,2774,2780,2792,2798,2806,2816,2824,2834,2844,2852,2860,2864,2872,2880,2886,2892,2898,2902,2908,2918,2924,2932,2938,2942,2946,2952,2954,2960,2962,2964,2966,2966,2968,2968,2968,2968,2966,2964,2962,2960,2958,2956,2952,2950,2946,2942,2940,2938,2936,2936,2936,2936,2936,2938,2938,2940,2942,2944,2944,2946,2948,2950,2952,2952,2954,2954,2954,2954,2954,2954,2954,2954,2954,2952…	1482,1480,1478,1478,1476,1476,1476,1476,1474,1474,1474,1472,1470,1466,1464,1462,1462,1462,1460,1458,1456,1452,1450,1446,1442,1436,1432,1428,1424,1420,1416,1410,1408,1400,1394,1390,1382,1378,1376,1370,1366,1362,1358,1354,1348,1342,1338,1334,1328,1324,1316,1310,1306,1298,1292,1288,1284,1280,1278,1274,1270,1266,1260,1258,1254,1252,1248,1246,1244,1242,1240,1238,1236,1234,1230,1226,1224,1222,1218,1214…
7	Active_zone	1146.169	2816,2814,2812,2810,2808,2804,2800,2798,2796,2792,2788,2784,2780,2776,2770,2766,2760,2756,2750,2748,2744,2740,2736,2728,2722,2716,2708,2702,2696,2690,2682,2676,2668,2662,2654,2648,2642,2636,2628,2622,2616,2608,2602,2592,2584,2576,2570,2562,2556,2548,2542,2534,2528,2522,2518,2512,2506,2502,2496,2490,2486,2482,2474,2468,2462,2456,2448,2442,2436,2430,2422,2414,2408,2402,2396,2388,2382,2374,2366,2358…	994,992,992,992,992,994,994,994,992,990,990,988,986,986,984,984,980,978,974,972,970,970,968,964,962,962,958,954,950,946,942,938,934,930,928,924,920,916,914,910,908,904,900,898,894,890,888,884,882,878,874,870,868,866,862,860,858,854,852,852,850,848,844,842,840,838,836,834,832,830,830,828,826,824,822,820,818,816,816,814,812,810,808,808,806,804,802,800,800,798,798,796,796,794,794,794,794,794,794,794…
