# Supplementary material for: SynapsEM: Computer-Assisted Synapse Morphometry
Source: Front Synaptic Neurosci. 2020 Dec 18;12:584549. doi: 10.3389/fnsyn.2020.584549 (PMC7775558; doi:10.3389/fnsyn.2020.584549)
Supplement: Supplementary file 4 [file Data_Sheet_2.ZIP › c_elegans_reconstructed_bouton_analysis/syn3/new_slice-011.txt]

1	docked_SV	2472	856	27
1	tethered_SV	2416	852	26
1	tethered_SV	2214.5	829.5	25.5
1	tethered_SV	2021.5	942.5	29.5
1	tethered_SV	1924	1035	28
1	tethered_SV	1928	1110	28
1	docked_SV	1915.5	1188.5	23.5
1	SV	2026	1168	24
1	tethered_SV	2025	1385	29
1	SV	2120.5	1372.5	23.5
1	SV	2211.5	1441.5	25.5
1	SV	2413.5	1484.5	26.5
1	SV	2315.5	1305.5	26.5
1	SV	2358.5	1254.5	23.5
1	SV	2406	1229	32
1	SV	2429.5	1160.5	26.5
1	SV	2251.5	1201.5	28.5
1	SV	2189.5	1119.5	29.5
1	SV	2236.5	1110.5	23.5
1	SV	2192.5	1066.5	25.5
1	SV	2128	1083	29
1	SV	2077.5	1064.5	26.5
1	SV	2105	1016	28
1	SV	2119.5	952.5	29.5
1	SV	2168.5	870.5	23.5
1	SV	2216.5	897.5	24.5
1	SV	2347	920	24
1	SV	2410.5	902.5	28.5
1	SV	2415.5	995.5	28.5
1	SV	2479.5	957.5	29.5
1	SV	2589	1080	29
1	SV	2666.5	1105.5	30.5
1	tethered_SV	2837.5	1037.5	21.5
1	SV	2585.5	956.5	26.5
1	SV	2625.5	1045.5	26.5
1	SV	2550	1157	26
1	SV	2351.5	1100.5	26.5
1	SV	2419	1075	29
1	LV	2280.5	1048.5	36.5
1	LV	2334.5	1185.5	40.5
1	LV	2188.5	1011.5	36.5
1	DCV	2159.5	1246.5	43.5
1	DCV	2292	1443	42
1	DCV	2204.5	1351.5	38.5
7	Plasma_membrane	3123.1792	2768,2770,2774,2776,2780,2786,2790,2794,2798,2802,2808,2812,2816,2820,2824,2830,2834,2838,2844,2848,2854,2860,2864,2868,2874,2880,2884,2892,2898,2902,2906,2910,2914,2918,2920,2922,2922,2924,2924,2926,2926,2926,2926,2926,2926,2924,2924,2922,2922,2922,2920,2920,2918,2918,2920,2920,2922,2924,2926,2928,2932,2934,2938,2942,2946,2950,2952,2956,2960,2962,2964,2964,2964,2964,2964,2964,2964,2962,2962,2960…	1460,1458,1458,1458,1458,1458,1458,1458,1458,1456,1454,1454,1454,1454,1452,1452,1450,1450,1450,1450,1448,1448,1446,1446,1446,1444,1442,1440,1438,1438,1434,1432,1432,1428,1426,1424,1422,1420,1416,1414,1410,1406,1402,1396,1390,1386,1382,1378,1372,1368,1366,1362,1358,1354,1350,1346,1342,1338,1334,1332,1328,1326,1324,1322,1320,1318,1316,1310,1308,1304,1300,1296,1294,1290,1286,1282,1280,1276,1274,1270…
7	Active_zone	1319.1503	2868,2864,2862,2860,2854,2852,2848,2842,2838,2832,2824,2818,2810,2802,2794,2792,2786,2782,2780,2776,2774,2772,2768,2766,2762,2760,2756,2752,2748,2744,2740,2736,2730,2726,2720,2714,2708,2702,2694,2688,2680,2674,2666,2658,2650,2644,2636,2628,2620,2618,2612,2602,2594,2586,2578,2570,2564,2558,2550,2544,2538,2530,2528,2522,2518,2512,2506,2500,2494,2488,2482,2476,2472,2466,2460,2452,2446,2442,2438,2432…	1006,1002,1000,1000,996,994,990,988,986,984,982,982,980,978,976,974,972,970,968,966,964,964,962,962,960,958,958,956,956,956,952,950,948,944,942,938,932,928,922,916,912,908,902,898,892,888,884,880,874,872,870,864,862,858,856,852,848,846,844,842,840,838,838,836,836,834,832,832,830,830,828,828,826,826,824,824,822,820,820,818,816,816,814,812,810,808,806,806,804,802,802,800,798,798,796,796,794,794,792…
