# Supplementary material for: SynapsEM: Computer-Assisted Synapse Morphometry
Source: Front Synaptic Neurosci. 2020 Dec 18;12:584549. doi: 10.3389/fnsyn.2020.584549 (PMC7775558; doi:10.3389/fnsyn.2020.584549)
Supplement: Supplementary file 4 [file Data_Sheet_2.ZIP › c_elegans_reconstructed_bouton_analysis/syn3/new_slice-005.txt]

1	DCV	2530.5	1117.5	43.5
1	docked_SV	2245	825	25
1	tethered_SV	2152	922	28
1	tethered_SV	2361.5	822.5	29.5
1	tethered_SV	2440	790	28
1	SV	2287	884	28
1	SV	2147.5	1018.5	29.5
1	SV	2102	1111	26
1	docked_SV	2056.5	1069.5	31.5
1	docked_SV	2052	1155	28
1	SV	2225	1064	34
1	SV	2259	965	35
1	SV	2349	895	29
1	SV	2429	877	33
1	SV	2508	862	27
1	SV	2476	953	25
1	SV	2414.5	976.5	30.5
1	SV	2326	1023	32
1	SV	2277	1122	26
1	SV	2264	1216	25
1	SV	2201.5	1190.5	29.5
1	SV	2297.5	1326.5	28.5
1	SV	2370	1268	26
1	SV	2381.5	1123.5	31.5
1	SV	2415	1051	30
1	SV	2581.5	996.5	27.5
1	SV	2616.5	1104.5	31.5
1	SV	2590.5	1315.5	31.5
1	SV	2555	1217	29
1	SV	2337.5	1409.5	27.5
1	SV	2333	1191	33
7	Plasma_membrane	2726.1849	2542,2540,2540,2542,2544,2546,2548,2550,2554,2558,2560,2562,2568,2572,2576,2582,2586,2592,2598,2600,2608,2612,2616,2620,2622,2628,2632,2636,2640,2642,2644,2648,2650,2652,2654,2654,2656,2658,2658,2660,2662,2664,2664,2666,2668,2670,2674,2676,2678,2682,2686,2688,2690,2692,2694,2698,2702,2706,2710,2714,2718,2722,2728,2730,2738,2742,2746,2752,2758,2766,2772,2780,2786,2794,2798,2808,2812,2816,2824,2828…	1510,1510,1512,1512,1510,1510,1510,1510,1510,1508,1508,1506,1506,1506,1504,1502,1502,1502,1500,1500,1496,1494,1490,1488,1484,1480,1474,1472,1466,1464,1462,1456,1452,1448,1442,1438,1434,1432,1430,1428,1426,1422,1420,1418,1414,1414,1410,1408,1406,1404,1400,1398,1396,1394,1392,1392,1392,1390,1390,1390,1390,1390,1390,1388,1386,1384,1382,1380,1378,1376,1372,1370,1368,1366,1364,1362,1360,1358,1356,1352…
7	Active_zone	1079.2422	2802,2796,2794,2794,2792,2790,2788,2786,2782,2778,2776,2772,2768,2764,2760,2756,2750,2746,2742,2738,2734,2728,2724,2718,2712,2706,2700,2696,2690,2686,2680,2674,2670,2664,2660,2656,2652,2646,2642,2638,2634,2630,2624,2620,2616,2610,2606,2598,2592,2586,2580,2574,2568,2562,2556,2550,2542,2536,2530,2522,2516,2510,2504,2498,2494,2488,2484,2480,2476,2472,2466,2462,2456,2452,2448,2444,2442,2438,2434,2432…	894,892,892,890,890,888,886,884,882,880,878,876,874,870,868,866,864,862,858,856,854,852,850,846,844,840,838,836,832,830,826,824,822,818,816,814,810,808,806,802,800,798,794,792,790,790,788,786,784,782,782,780,780,778,778,776,776,774,774,774,772,772,770,770,770,770,768,768,766,766,766,766,764,764,764,762,762,762,762,760,760,760,760,760,758,758,758,758,758,758,758,758,758,758,758,758,760,760,760,762…
