# Supplementary material for: SynapsEM: Computer-Assisted Synapse Morphometry
Source: Front Synaptic Neurosci. 2020 Dec 18;12:584549. doi: 10.3389/fnsyn.2020.584549 (PMC7775558; doi:10.3389/fnsyn.2020.584549)
Supplement: Supplementary file 4 [file Data_Sheet_2.ZIP › c_elegans_reconstructed_bouton_analysis/syn3/new_slice-001.txt]

1	DCV	2219	1156	41
1	SV	2302	1079	34
1	SV	2248.5	1231.5	25.5
7	Plasma_membrane	1750.5958	2614,2618,2620,2622,2626,2628,2632,2636,2638,2640,2642,2642,2644,2644,2644,2644,2646,2646,2644,2644,2640,2638,2634,2630,2626,2624,2620,2618,2616,2612,2610,2606,2606,2604,2604,2602,2602,2604,2604,2606,2608,2612,2612,2616,2618,2622,2626,2630,2634,2638,2642,2646,2650,2654,2656,2660,2662,2664,2666,2666,2666,2666,2668,2668,2668,2670,2670,2668,2668,2668,2666,2666,2664,2662,2660,2658,2656,2654,2652,2650…	1400,1396,1394,1390,1388,1382,1378,1374,1370,1366,1362,1360,1356,1354,1350,1346,1342,1340,1336,1334,1330,1330,1328,1326,1324,1322,1318,1314,1310,1308,1304,1300,1294,1290,1286,1282,1278,1274,1270,1266,1262,1260,1258,1254,1250,1246,1244,1242,1238,1236,1234,1232,1230,1228,1226,1224,1220,1216,1212,1208,1206,1202,1198,1194,1190,1188,1184,1178,1176,1172,1168,1164,1160,1158,1154,1152,1148,1146,1144,1142…
7	Active_zone	1095.6306	2632,2632,2634,2636,2640,2642,2644,2644,2644,2644,2646,2648,2648,2648,2648,2646,2646,2644,2642,2640,2638,2636,2632,2630,2628,2626,2624,2622,2620,2616,2612,2610,2608,2608,2608,2608,2608,2608,2610,2614,2616,2616,2620,2622,2622,2626,2630,2632,2638,2642,2644,2650,2654,2656,2660,2662,2664,2664,2666,2668,2668,2668,2668,2670,2670,2670,2670,2668,2668,2668,2668,2666,2664,2662,2660,2658,2658,2656,2652,2650…	1384,1380,1376,1374,1370,1364,1360,1358,1354,1352,1350,1346,1344,1342,1340,1340,1338,1336,1334,1332,1332,1330,1330,1328,1328,1326,1322,1320,1318,1314,1310,1308,1304,1298,1294,1290,1282,1276,1272,1266,1262,1260,1250,1248,1246,1242,1238,1236,1234,1232,1230,1226,1222,1220,1216,1212,1210,1206,1202,1198,1196,1192,1188,1182,1180,1178,1176,1170,1166,1162,1156,1154,1150,1146,1142,1138,1132,1128,1122,1118…
