# Supplementary material for: SynapsEM: Computer-Assisted Synapse Morphometry
Source: Front Synaptic Neurosci. 2020 Dec 18;12:584549. doi: 10.3389/fnsyn.2020.584549 (PMC7775558; doi:10.3389/fnsyn.2020.584549)
Supplement: Supplementary file 4 [file Data_Sheet_2.ZIP › c_elegans_reconstructed_bouton_analysis/syn3/new_slice-015.txt]

1	docked_SV	2182.5	754.5	26.5
1	docked_SV	2263	768	31
1	docked_SV	2005	770	26
1	docked_SV	1844.5	887.5	25.5
1	tethered_SV	1892	846	28
1	tethered_SV	1819.5	943.5	29.5
1	SV	1962	873	26
1	SV	2016.5	848.5	25.5
1	SV	2107	841	26
1	SV	2191.5	832.5	25.5
1	tethered_SV	2343.5	816.5	29.5
1	docked_SV	2441.5	832.5	28.5
1	docked_SV	2532	873	28
1	docked_SV	2620.5	917.5	25.5
1	tethered_SV	2673.5	961.5	25.5
1	SV	2502.5	921.5	24.5
1	SV	2405	895	26
1	SV	2330.5	885.5	27.5
1	SV	2232.5	890.5	31.5
1	SV	2170	888	29
1	SV	2104	938	35
1	SV	2113	1004	25
1	SV	2170	1003	27
1	SV	2230	963	27
1	SV	2298	939	25
1	SV	2296.5	1006.5	31.5
1	SV	2378.5	953.5	30.5
1	SV	2388	1053	27
1	SV	2419.5	1018.5	26.5
1	SV	2521	1033	30
1	SV	2583.5	1015.5	27.5
1	SV	2546	955	28
1	SV	2336.5	1086.5	26.5
1	SV	2269.5	1074.5	30.5
1	SV	2204	1067	24
1	SV	2203	1144	30
1	SV	2277	1130	25
1	SV	2235.5	1197.5	28.5
1	SV	2178.5	1218.5	24.5
1	SV	2118.5	1239.5	25.5
1	SV	2108.5	1185.5	25.5
1	SV	2160	1168	25
1	SV	2089.5	1131.5	26.5
1	SV	2061	1072	27
1	SV	1973.5	1073.5	32.5
1	SV	1972.5	1019.5	24.5
1	SV	1889.5	1053.5	28.5
1	SV	1922.5	1214.5	26.5
1	SV	1934.5	1129.5	27.5
1	SV	2029.5	1180.5	29.5
1	SV	1991.5	1290.5	29.5
1	SV	2074	1329	25
1	SV	2162	1452	26
1	SV	2282.5	1368.5	24.5
1	SV	2286	1513	27
1	SV	2392.5	1182.5	33.5
1	DCV	2806.5	1149.5	32.5
1	DCV	2527	1117	35
1	tethered_SV	2777	1391	28
7	Plasma_membrane	3268.0921	2708,2708,2708,2708,2708,2708,2708,2710,2712,2712,2714,2716,2716,2718,2718,2718,2720,2722,2724,2726,2730,2734,2736,2742,2746,2748,2754,2756,2762,2766,2770,2774,2780,2784,2786,2790,2794,2798,2802,2808,2812,2816,2820,2824,2828,2832,2836,2840,2844,2850,2856,2858,2862,2866,2868,2872,2874,2876,2880,2882,2884,2884,2884,2886,2886,2886,2886,2886,2886,2886,2886,2886,2888,2888,2888,2888,2888,2888,2890,2890…	1556,1552,1550,1546,1542,1536,1532,1526,1522,1516,1510,1504,1498,1494,1488,1484,1478,1474,1470,1466,1462,1460,1456,1452,1448,1448,1444,1444,1442,1440,1440,1438,1434,1432,1430,1428,1426,1424,1422,1420,1418,1416,1414,1412,1410,1406,1404,1402,1398,1396,1392,1390,1386,1384,1380,1378,1374,1372,1368,1364,1360,1356,1352,1348,1344,1340,1336,1332,1328,1324,1320,1314,1308,1302,1296,1292,1286,1280,1276,1268…
7	Active_zone	1192.4481	2724,2722,2720,2718,2716,2714,2712,2710,2708,2708,2706,2702,2700,2698,2696,2694,2690,2686,2684,2680,2676,2670,2666,2662,2658,2654,2652,2648,2646,2644,2642,2638,2636,2632,2630,2626,2624,2620,2618,2614,2612,2608,2604,2600,2596,2592,2588,2586,2582,2576,2574,2570,2568,2564,2562,2558,2556,2552,2548,2544,2540,2536,2532,2528,2526,2522,2518,2512,2508,2504,2498,2494,2490,2486,2482,2478,2472,2468,2462,2458…	936,932,930,928,926,926,924,922,920,918,918,916,916,914,912,912,910,910,908,908,906,906,904,904,904,902,902,900,900,900,898,898,896,894,894,892,890,890,888,886,886,884,884,882,880,878,878,876,874,872,872,870,868,866,864,862,860,858,856,854,852,850,846,844,842,840,836,834,830,828,826,824,822,820,818,816,814,812,810,808,806,804,802,802,798,798,796,796,794,792,792,790,788,786,786,784,784,782,782,780…
7	Dense_projection	349.3157	2140,2138,2140,2140,2140,2142,2142,2144,2146,2146,2148,2148,2150,2152,2152,2154,2154,2156,2156,2158,2160,2160,2160,2160,2160,2158,2158,2156,2156,2152,2150,2148,2146,2144,2140,2138,2134,2132,2130,2126,2124,2122,2120,2118,2116,2114,2112,2110,2108,2106,2104,2102,2100,2098,2096,2094,2092,2090,2088,2088,2086,2086,2084,2082,2082,2080,2078,2076,2074,2072,2068,2068,2064,2064,2062,2060,2058,2056,2054,2054…	732,734,736,738,742,744,748,750,754,758,762,764,766,768,770,772,774,778,780,782,784,786,788,790,792,792,794,794,796,796,798,796,796,796,794,794,790,788,784,782,780,778,774,772,770,770,768,766,766,764,764,764,764,764,764,764,766,768,770,772,772,776,778,780,784,786,790,794,796,798,800,802,802,804,804,804,802,800,800,798,794,790,786,782,778,776,772,768,766,762,758,754,750,748,746,744,742,740,740,738…
