# Supplementary material for: SynapsEM: Computer-Assisted Synapse Morphometry
Source: Front Synaptic Neurosci. 2020 Dec 18;12:584549. doi: 10.3389/fnsyn.2020.584549 (PMC7775558; doi:10.3389/fnsyn.2020.584549)
Supplement: Supplementary file 4 [file Data_Sheet_2.ZIP › c_elegans_reconstructed_bouton_analysis/syn3/new_slice-014.txt]

1	LV	2440.5	759.5	33.5
1	docked_SV	2560.5	767.5	25.5
1	tethered_SV	2206.5	766.5	25.5
1	tethered_SV	2150	809	26
1	SV	2063.5	911.5	31.5
1	docked_SV	2001	954	30
1	SV	2044.5	1065.5	31.5
1	SV	2074	979	30
1	SV	2140	1007	27
1	SV	2160	934	26
1	SV	2197.5	881.5	29.5
1	SV	2265	858	28
1	SV	2355.5	841.5	26.5
1	SV	2383.5	905.5	27.5
1	SV	2314	913	29
1	SV	2235.5	931.5	27.5
1	SV	2292.5	977.5	27.5
1	SV	2360	960	28
1	SV	2232.5	1033.5	33.5
1	SV	2171	1132	30
1	SV	2089	1146	29
1	SV	2187.5	1197.5	27.5
1	tethered_SV	1958	1092	24
1	DCV	2178	1281	39
1	DCV	2435.5	1071.5	51.5
1	DCV	2376	1424	38
1	LV	2529.5	971.5	35.5
1	SV	2341.5	1035.5	27.5
1	SV	2441.5	990.5	27.5
1	SV	2467.5	918.5	29.5
1	SV	2572.5	831.5	24.5
1	SV	2526.5	879.5	25.5
1	SV	2656.5	870.5	32.5
1	tethered_SV	2820	914	29
1	SV	2728	954	27
1	SV	2794.5	964.5	24.5
1	SV	2933	1151	31
1	SV	2832	1149	29
1	SV	2729	1165	31
1	SV	2621.5	1080.5	27.5
1	SV	2631.5	1022.5	26.5
1	SV	2692	1021	24
1	SV	2582	885	25
1	SV	2422.5	835.5	23.5
1	SV	2476.5	1151.5	31.5
1	SV	2405.5	1178.5	27.5
1	SV	2310	1159	25
1	SV	2311.5	1098.5	27.5
1	SV	2382	1123	29
1	SV	2299.5	1221.5	28.5
1	SV	2369.5	1259.5	32.5
1	SV	2246	1286	27
1	SV	2214	1374	24
1	SV	2277.5	1364.5	27.5
1	tethered_SV	2336	1568	27
1	SV	2410	1554	23
1	SV	2251	1171	20
7	Plasma_membrane	3213.2415	2690,2690,2692,2694,2696,2700,2704,2706,2712,2718,2722,2726,2728,2730,2732,2734,2736,2738,2738,2740,2742,2744,2746,2748,2750,2752,2754,2756,2758,2760,2762,2764,2766,2768,2768,2770,2772,2774,2776,2778,2780,2784,2786,2790,2794,2798,2802,2806,2812,2816,2820,2824,2828,2834,2838,2844,2850,2858,2864,2870,2878,2886,2894,2900,2906,2912,2918,2922,2928,2934,2938,2942,2946,2950,2954,2958,2960,2964,2966,2968…	1598,1596,1594,1592,1590,1586,1582,1580,1576,1572,1568,1566,1562,1558,1556,1552,1550,1546,1544,1540,1538,1534,1532,1530,1526,1522,1518,1516,1512,1508,1506,1502,1498,1496,1492,1490,1484,1480,1478,1474,1470,1468,1464,1460,1458,1454,1452,1450,1448,1444,1442,1440,1440,1438,1436,1434,1432,1428,1424,1420,1416,1412,1410,1406,1404,1402,1400,1398,1396,1394,1390,1388,1384,1380,1376,1374,1370,1368,1364,1362…
7	Active_zone	1196.8372	2894,2892,2890,2888,2886,2884,2882,2880,2878,2876,2874,2870,2868,2864,2862,2858,2854,2848,2844,2838,2832,2828,2824,2820,2816,2814,2812,2808,2804,2802,2798,2794,2792,2788,2782,2778,2774,2770,2764,2760,2754,2748,2744,2738,2730,2724,2716,2710,2704,2700,2694,2690,2684,2678,2674,2668,2664,2660,2656,2652,2648,2644,2640,2634,2630,2624,2620,2616,2612,2608,2602,2598,2594,2586,2582,2576,2570,2566,2562,2556…	904,900,900,898,898,898,896,896,894,894,892,892,892,890,890,888,888,886,886,884,884,884,884,882,880,878,878,876,876,874,872,872,870,868,864,862,860,858,854,852,848,844,842,838,832,830,826,824,822,820,818,816,814,810,806,804,802,800,796,794,792,790,786,784,782,778,776,774,772,768,766,764,762,758,756,754,750,748,746,744,742,740,738,736,734,732,730,728,726,726,724,722,720,720,718,716,716,714,714,712…
7	Dense_projection	283.7575	2370,2372,2372,2372,2374,2376,2378,2378,2380,2380,2380,2378,2376,2376,2374,2374,2374,2376,2376,2378,2380,2380,2382,2384,2384,2384,2384,2382,2382,2380,2378,2376,2374,2372,2370,2368,2366,2362,2360,2358,2354,2352,2350,2350,2348,2346,2344,2342,2340,2338,2336,2334,2330,2328,2326,2324,2322,2318,2316,2314,2312,2308,2306,2306,2304,2302,2300,2298,2296,2294,2292,2290,2288,2288,2288,2288,2288,2290,2292,2292…	720,716,718,720,722,724,726,730,732,736,738,740,744,746,748,750,752,756,760,762,764,768,770,772,774,776,778,780,782,782,784,784,784,782,780,778,776,774,772,768,766,764,762,760,756,754,752,750,750,748,746,746,746,746,746,746,746,748,748,750,750,750,750,752,752,752,750,750,750,750,750,748,746,744,742,740,736,734,732,730,730,728,726,724,722,722,720,718,716,716,716,714,714,714,714,712,712,712,712,712…
