# Supplementary material for: SynapsEM: Computer-Assisted Synapse Morphometry
Source: Front Synaptic Neurosci. 2020 Dec 18;12:584549. doi: 10.3389/fnsyn.2020.584549 (PMC7775558; doi:10.3389/fnsyn.2020.584549)
Supplement: Supplementary file 4 [file Data_Sheet_2.ZIP › c_elegans_reconstructed_bouton_analysis/syn3/new_slice-000.txt]

1	docked_SV	2544.5	1052.5	23.5
1	SV	2256	1134	27
1	docked_SV	2205.5	1209.5	30.5
1	tethered_SV	2297.5	1342.5	27.5
7	Plasma_membrane	1624.0052	2624,2622,2624,2626,2628,2630,2634,2640,2646,2650,2654,2658,2660,2664,2668,2668,2668,2668,2668,2666,2662,2660,2656,2652,2650,2644,2642,2640,2638,2636,2634,2630,2630,2628,2626,2624,2622,2622,2622,2624,2626,2628,2628,2630,2632,2632,2634,2634,2634,2636,2636,2638,2638,2640,2642,2642,2644,2646,2646,2646,2646,2646,2646,2644,2644,2642,2640,2638,2636,2634,2632,2632,2630,2630,2628,2626,2624,2624,2622,2620…	1404,1400,1396,1388,1382,1374,1368,1360,1350,1344,1338,1334,1328,1324,1320,1316,1314,1312,1310,1310,1308,1308,1308,1308,1306,1304,1302,1300,1300,1298,1296,1292,1288,1282,1278,1274,1268,1264,1258,1252,1246,1240,1234,1228,1222,1216,1210,1206,1202,1194,1190,1186,1180,1176,1170,1166,1160,1156,1150,1146,1142,1138,1134,1130,1124,1120,1116,1114,1112,1108,1104,1098,1096,1094,1092,1090,1086,1084,1080,1076…
7	Active_zone	1003.8803	2632,2634,2634,2636,2638,2640,2644,2648,2652,2656,2658,2662,2666,2668,2670,2672,2674,2674,2674,2674,2672,2672,2668,2666,2662,2660,2656,2654,2650,2648,2646,2644,2642,2640,2640,2636,2634,2632,2630,2628,2628,2626,2626,2626,2628,2628,2628,2628,2630,2630,2630,2634,2636,2636,2638,2638,2640,2640,2642,2642,2642,2644,2644,2644,2644,2644,2644,2644,2644,2644,2642,2642,2640,2640,2638,2638,2636,2634,2634,2632…	1376,1372,1368,1366,1362,1358,1354,1348,1344,1340,1338,1332,1328,1324,1320,1316,1314,1312,1310,1308,1308,1306,1306,1306,1306,1304,1302,1302,1300,1298,1298,1298,1296,1296,1294,1294,1292,1290,1288,1284,1278,1272,1266,1260,1248,1244,1236,1228,1222,1214,1210,1202,1194,1192,1186,1180,1176,1172,1164,1162,1156,1152,1148,1144,1140,1134,1130,1126,1124,1118,1116,1114,1110,1106,1104,1102,1100,1098,1096,1094…
