# Supplementary material for: SynapsEM: Computer-Assisted Synapse Morphometry
Source: Front Synaptic Neurosci. 2020 Dec 18;12:584549. doi: 10.3389/fnsyn.2020.584549 (PMC7775558; doi:10.3389/fnsyn.2020.584549)
Supplement: Supplementary file 4 [file Data_Sheet_2.ZIP › c_elegans_reconstructed_bouton_analysis/syn3/new_slice-016.txt]

1	docked_SV	2518	780	32
1	tethered_SV	2596	828	27
1	docked_SV	2676	850	28
1	tethered_SV	2065.5	819.5	30.5
1	SV	2045.5	885.5	28.5
1	SV	2134.5	882.5	31.5
1	SV	2311	846	30
1	SV	2405.5	825.5	31.5
1	SV	2231.5	843.5	29.5
1	SV	2253.5	905.5	25.5
1	SV	2300	944	31
1	SV	2361.5	910.5	25.5
1	SV	2475	905	25
1	SV	2530	855	27
1	SV	2571	919	29
1	SV	2668.5	979.5	25.5
1	SV	2677.5	924.5	29.5
1	docked_SV	2752.5	901.5	26.5
1	tethered_SV	2774	958	29
1	SV	2708	1021	29
1	SV	2665.5	1067.5	27.5
1	SV	2611	1126	25
1	SV	2685.5	1138.5	29.5
1	SV	2794.5	1076.5	30.5
1	docked_SV	2911.5	1085.5	29.5
1	SV	2856.5	1197.5	31.5
1	tethered_SV	2850.5	1375.5	27.5
1	SV	2526.5	1164.5	24.5
1	SV	2507	1046	25
1	SV	2560	1007	30
1	SV	2423.5	1042.5	26.5
1	SV	2367.5	1089.5	27.5
1	SV	2357.5	1018.5	29.5
1	SV	2258	990	27
1	SV	2154	939	26
1	SV	2169.5	1060.5	31.5
1	tethered_SV	1917	1168	30
1	SV	1938.5	1227.5	25.5
1	SV	2246	1413	28
1	SV	2304	1238	28
1	SV	2207	992	27
1	SV	2365.5	1443.5	29.5
1	SV	2081.5	964.5	27.5
1	DCV	1967	940	38
1	DCV	1970	1319	34
1	DCV	2247	1340	41
1	DCV	2149.5	1287.5	38.5
1	DCV	2399	1243	42
1	DCV	2471.5	986.5	43.5
1	DCV	2696.5	1209.5	36.5
1	DCV	2334	1378	31
1	DCV	2073.5	1307.5	28.5
1	DCV	2332	1292	29
1	LV	2048.5	1152.5	39.5
7	Plasma_membrane	3308.5551	2780,2780,2780,2780,2782,2782,2782,2784,2786,2786,2788,2790,2794,2798,2800,2802,2804,2810,2814,2816,2818,2822,2826,2830,2832,2836,2838,2842,2844,2850,2854,2858,2860,2862,2864,2866,2870,2872,2874,2876,2878,2880,2884,2886,2886,2890,2894,2898,2900,2904,2906,2908,2912,2914,2916,2920,2922,2926,2930,2934,2938,2942,2944,2946,2946,2948,2948,2950,2950,2950,2952,2952,2952,2952,2950,2948,2948,2946,2944,2942…	1570,1564,1560,1556,1552,1546,1538,1532,1524,1518,1510,1502,1496,1492,1486,1482,1476,1468,1464,1460,1458,1454,1450,1448,1444,1442,1438,1436,1432,1430,1426,1424,1422,1420,1418,1416,1412,1410,1408,1406,1402,1398,1396,1392,1390,1388,1384,1382,1380,1378,1376,1374,1374,1374,1374,1374,1374,1374,1374,1374,1374,1374,1372,1370,1368,1366,1364,1362,1358,1356,1352,1350,1346,1342,1338,1334,1330,1328,1324,1322…
7	Active_zone	1451.273	2944,2944,2944,2944,2946,2946,2948,2948,2948,2950,2950,2950,2950,2948,2948,2946,2946,2944,2942,2940,2938,2936,2936,2934,2932,2932,2930,2928,2926,2924,2922,2918,2916,2912,2908,2904,2900,2896,2892,2886,2884,2880,2878,2876,2872,2870,2866,2862,2858,2854,2848,2844,2838,2834,2828,2824,2820,2814,2810,2804,2796,2792,2788,2782,2778,2772,2768,2762,2758,2752,2746,2742,2738,2734,2728,2724,2718,2712,2704,2700…	1112,1110,1108,1106,1102,1100,1098,1094,1092,1086,1082,1078,1072,1066,1062,1056,1052,1048,1044,1038,1034,1030,1026,1022,1020,1016,1012,1010,1004,1000,996,994,990,986,984,980,976,972,970,966,962,960,958,956,954,950,948,944,942,940,936,932,928,924,922,918,914,910,906,902,898,894,890,886,882,880,876,872,868,864,862,858,856,854,852,848,846,844,840,838,834,830,828,824,822,818,814,810,808,804,802,798,7…
7	Dense_projection	555.6904	2446,2440,2438,2436,2434,2432,2428,2426,2420,2416,2412,2410,2406,2402,2400,2396,2392,2388,2384,2380,2376,2372,2368,2364,2360,2358,2354,2350,2348,2344,2340,2336,2332,2328,2324,2320,2318,2316,2314,2310,2308,2306,2302,2300,2296,2290,2286,2276,2272,2268,2266,2264,2262,2258,2254,2250,2246,2244,2240,2234,2232,2228,2226,2222,2220,2216,2212,2208,2204,2202,2200,2198,2196,2194,2194,2194,2196,2198,2200,2202…	730,734,738,740,742,744,748,750,754,758,760,762,764,764,766,768,770,770,770,770,770,770,770,768,768,766,766,766,766,766,764,764,762,762,760,758,756,756,754,752,750,750,748,746,746,746,746,746,746,746,746,746,746,748,752,754,756,760,762,766,768,770,770,770,770,770,770,768,766,764,760,758,754,750,746,742,740,736,734,730,728,724,720,718,716,714,714,712,712,710,710,708,706,706,706,706,704,704,704,704…
