# Supplementary material for: SynapsEM: Computer-Assisted Synapse Morphometry
Source: Front Synaptic Neurosci. 2020 Dec 18;12:584549. doi: 10.3389/fnsyn.2020.584549 (PMC7775558; doi:10.3389/fnsyn.2020.584549)
Supplement: Supplementary file 4 [file Data_Sheet_2.ZIP › c_elegans_reconstructed_bouton_analysis/syn3/new_slice-002.txt]

1	DCV	2252	1023	46
1	DCV	2395.5	1099.5	45.5
1	SV	2287.5	1276.5	29.5
1	tethered_SV	2246	1325	27
1	SV	2147.5	1251.5	29.5
1	SV	2293	1119	32
1	SV	2346	987	34
1	SV	2444	1002	28
1	tethered_SV	2610	1163	25
7	Plasma_membrane	1898.3499	2350,2348,2350,2352,2354,2358,2362,2364,2368,2374,2378,2384,2390,2396,2402,2408,2416,2420,2426,2432,2438,2444,2452,2458,2464,2470,2476,2484,2492,2500,2508,2514,2522,2528,2534,2542,2550,2556,2564,2570,2578,2586,2594,2600,2604,2608,2618,2622,2628,2634,2642,2646,2650,2652,2652,2654,2654,2654,2654,2652,2648,2648,2648,2648,2646,2646,2644,2644,2646,2646,2646,2648,2648,2652,2656,2658,2662,2664,2664,2666…	1410,1412,1412,1412,1414,1416,1418,1420,1422,1424,1426,1428,1430,1430,1432,1432,1432,1432,1432,1432,1430,1430,1428,1426,1424,1424,1424,1422,1420,1420,1418,1416,1414,1412,1412,1412,1408,1406,1402,1400,1396,1390,1382,1376,1372,1366,1356,1352,1344,1338,1328,1322,1316,1310,1306,1302,1296,1290,1284,1280,1276,1270,1262,1256,1250,1244,1238,1232,1226,1220,1214,1206,1200,1192,1184,1176,1170,1162,1156,1150…
7	Active_zone	1175.069	2596,2598,2600,2602,2606,2610,2612,2614,2620,2624,2626,2630,2634,2636,2640,2642,2644,2646,2648,2650,2650,2652,2654,2654,2654,2654,2656,2656,2656,2656,2654,2654,2652,2652,2650,2650,2650,2648,2648,2648,2650,2650,2652,2654,2656,2658,2660,2662,2664,2664,2666,2666,2666,2666,2666,2666,2666,2664,2662,2662,2660,2658,2658,2656,2654,2652,2650,2650,2650,2650,2648,2648,2648,2648,2648,2648,2646,2646,2644,2642…	1378,1376,1376,1374,1370,1368,1364,1362,1356,1352,1348,1342,1336,1332,1326,1322,1318,1312,1308,1306,1300,1296,1290,1286,1284,1276,1270,1268,1260,1254,1248,1242,1236,1230,1226,1220,1214,1208,1202,1196,1190,1186,1180,1174,1170,1166,1158,1154,1150,1146,1142,1140,1136,1132,1128,1122,1120,1116,1112,1108,1106,1102,1098,1094,1090,1088,1082,1078,1074,1066,1060,1056,1050,1044,1038,1032,1026,1022,1018,1014…
