# Supplementary material for: SynapsEM: Computer-Assisted Synapse Morphometry
Source: Front Synaptic Neurosci. 2020 Dec 18;12:584549. doi: 10.3389/fnsyn.2020.584549 (PMC7775558; doi:10.3389/fnsyn.2020.584549)
Supplement: Supplementary file 4 [file Data_Sheet_2.ZIP › c_elegans_reconstructed_bouton_analysis/syn3/new_slice-003.txt]

1	docked_SV	2831.5	1184.5	27.5
1	tethered_SV	2155.5	935.5	28.5
1	docked_SV	2127	993	29
1	tethered_SV	2257.5	900.5	27.5
1	SV	2228	969	25
1	SV	2257	1061	36
1	SV	2266	1144	33
1	SV	2424.5	1045.5	31.5
1	SV	2399	961	32
1	SV	2446.5	857.5	32.5
1	tethered_SV	2529	838	28
1	SV	2507	907	26
1	SV	2509.5	1072.5	26.5
1	SV	2607.5	1022.5	29.5
1	SV	2616	941	26
1	SV	2412.5	1351.5	25.5
1	LV	2342	1307	36
1	DCV	2536.5	1166.5	40.5
7	Plasma_membrane	2501.1303	2444,2448,2450,2456,2464,2470,2478,2484,2494,2512,2522,2540,2554,2562,2576,2586,2594,2610,2624,2642,2660,2680,2698,2716,2730,2744,2758,2768,2784,2796,2804,2816,2824,2830,2838,2848,2854,2860,2864,2868,2872,2874,2876,2880,2882,2882,2884,2886,2886,2886,2886,2886,2886,2884,2884,2882,2882,2882,2882,2880,2878,2878,2878,2876,2876,2874,2874,2872,2870,2868,2866,2866,2864,2862,2860,2856,2854,2852,2850,2846…	1492,1494,1496,1498,1500,1502,1504,1504,1506,1506,1504,1502,1498,1496,1492,1488,1486,1480,1474,1466,1458,1450,1440,1430,1420,1410,1400,1392,1378,1366,1358,1344,1332,1326,1316,1302,1292,1284,1276,1268,1260,1252,1246,1240,1234,1228,1222,1216,1210,1204,1200,1196,1192,1188,1182,1178,1172,1166,1162,1158,1154,1148,1142,1136,1130,1126,1120,1114,1108,1104,1096,1090,1084,1076,1070,1064,1056,1048,1040,1032…
7	Active_zone	1463.9792	2756,2756,2758,2760,2762,2766,2768,2772,2774,2776,2780,2782,2788,2792,2796,2800,2804,2808,2812,2816,2818,2820,2824,2828,2830,2834,2838,2840,2846,2850,2854,2858,2860,2864,2868,2872,2876,2878,2880,2882,2882,2882,2882,2882,2882,2882,2882,2882,2882,2880,2880,2880,2880,2880,2880,2878,2876,2874,2874,2872,2872,2870,2868,2866,2864,2864,2862,2862,2860,2860,2858,2856,2854,2852,2850,2848,2846,2844,2842,2840…	1400,1398,1396,1394,1392,1392,1390,1388,1384,1380,1376,1374,1370,1366,1364,1362,1360,1356,1352,1348,1344,1340,1338,1332,1330,1326,1322,1316,1308,1302,1294,1288,1282,1276,1270,1264,1258,1252,1248,1242,1238,1234,1228,1222,1216,1212,1206,1200,1194,1190,1184,1178,1174,1166,1162,1158,1156,1152,1148,1142,1136,1130,1124,1118,1112,1106,1100,1092,1086,1082,1076,1072,1068,1062,1056,1052,1046,1040,1036,1030…
