# Supplementary material for: SynapsEM: Computer-Assisted Synapse Morphometry
Source: Front Synaptic Neurosci. 2020 Dec 18;12:584549. doi: 10.3389/fnsyn.2020.584549 (PMC7775558; doi:10.3389/fnsyn.2020.584549)
Supplement: Supplementary file 4 [file Data_Sheet_2.ZIP › c_elegans_reconstructed_bouton_analysis/syn3/new_slice-017.txt]

1	docked_SV	2413	711	29
1	docked_SV	1981	776	29
1	SV	2019.5	833.5	33.5
1	SV	1975	911	30
1	SV	1951	978	28
1	SV	1907	1058	34
1	docked_SV	1903.5	1159.5	28.5
1	tethered_SV	2002	1315	30
1	SV	2076.5	1118.5	30.5
1	SV	2076	1019	28
1	SV	2063	890	31
1	SV	2036	960	28
1	SV	2151	920	27
1	SV	2196.5	784.5	32.5
1	SV	2308	819	28
1	SV	2452.5	780.5	24.5
1	SV	2379.5	818.5	29.5
1	tethered_SV	2520.5	756.5	24.5
1	tethered_SV	2581	829	29
1	tethered_SV	2663.5	860.5	27.5
1	SV	2713.5	1239.5	27.5
1	SV	2785	1274	24
1	SV	2672	1154	28
1	SV	2743.5	1091.5	26.5
1	SV	2760.5	1017.5	27.5
1	SV	2597.5	900.5	26.5
1	SV	2524	894	24
1	SV	2503.5	835.5	25.5
1	SV	2408.5	944.5	25.5
1	SV	2343.5	909.5	28.5
1	SV	2284	942	23
1	SV	2290	994	27
1	SV	2218.5	1016.5	26.5
1	SV	2135.5	996.5	28.5
1	SV	2173.5	1157.5	28.5
1	SV	2255	1126	31
1	SV	2297.5	1063.5	29.5
1	SV	2317	1156	30
1	SV	2393	1091	32
1	SV	2407.5	1178.5	30.5
1	SV	2485	1150	28
1	SV	2556	1017	30
1	SV	2503	980	29
1	SV	2535.5	946.5	27.5
1	SV	2178.5	1454.5	25.5
1	SV	2151.5	1373.5	30.5
1	SV	2184	1223	32
1	SV	2158.5	1053.5	25.5
1	DCV	2239	1291	38
1	DCV	2571.5	1161.5	42.5
1	DCV	2658	1062	37
1	DCV	2317.5	1239.5	28.5
7	Plasma_membrane	3292.5136	2784,2786,2786,2786,2788,2788,2790,2790,2792,2792,2794,2796,2798,2800,2802,2806,2808,2812,2816,2820,2824,2830,2834,2836,2840,2844,2850,2854,2858,2862,2866,2870,2876,2878,2882,2886,2888,2892,2894,2896,2898,2898,2900,2900,2900,2902,2902,2904,2904,2906,2906,2908,2910,2912,2918,2922,2926,2928,2930,2932,2934,2936,2938,2940,2940,2938,2938,2938,2938,2936,2936,2934,2930,2928,2924,2920,2916,2912,2908,2904…	1534,1528,1526,1524,1518,1512,1508,1506,1498,1492,1486,1478,1470,1462,1456,1450,1444,1438,1432,1426,1420,1416,1414,1410,1406,1402,1398,1392,1388,1384,1378,1374,1372,1368,1366,1362,1358,1354,1350,1344,1340,1334,1328,1322,1316,1308,1302,1296,1292,1288,1284,1280,1274,1270,1264,1260,1256,1252,1248,1244,1238,1234,1228,1224,1218,1212,1206,1202,1196,1190,1184,1180,1176,1172,1166,1162,1158,1154,1150,1144…
7	Active_zone	1149.6339	2790,2788,2786,2784,2782,2780,2778,2774,2772,2768,2764,2762,2760,2756,2754,2750,2748,2744,2742,2740,2738,2736,2734,2732,2730,2724,2722,2718,2716,2712,2708,2704,2700,2696,2690,2686,2680,2674,2670,2664,2660,2656,2650,2644,2640,2634,2630,2624,2620,2614,2608,2604,2596,2590,2584,2578,2572,2568,2562,2558,2552,2546,2540,2532,2530,2522,2516,2510,2504,2498,2492,2486,2480,2474,2464,2458,2456,2450,2442,2436…	898,898,898,898,898,896,894,890,888,884,880,876,872,870,868,866,866,864,862,862,860,860,858,856,854,852,852,850,846,844,840,838,834,832,826,822,820,816,814,812,808,806,806,802,800,796,794,790,786,782,780,776,770,766,762,758,754,750,746,742,740,738,734,732,730,726,724,720,718,714,712,708,706,704,700,698,698,696,694,692,690,686,684,682,682,680,678,678,674,672,672,670,668,666,666,664,662,662,660,660…
7	Dense_projection	0	2392,2390,2388,2386,2384,2382,2382,2380,2378,2376,2374,2372,2370,2366,2362,2358,2354,2352,2350,2346,2344,2342,2340,2338,2334,2332,2328,2326,2322,2320,2316,2312,2310,2306,2304,2298,2294,2290,2286,2282,2280,2276,2270,2264,2262,2260,2258,2256,2252,2248,2242,2240,2232,2228,2222,2214,2208,2202,2198,2194,2190,2184,2176,2168,2164,2162,2160,2156,2150,2144,2138,2134,2130,2126,2120,2116,2112,2108,2104,2100…	680,682,682,684,688,692,696,698,702,704,706,706,708,708,710,712,712,714,714,714,714,716,716,716,716,716,718,718,718,718,718,718,718,718,716,716,714,712,710,708,706,704,704,702,702,700,700,698,698,698,698,698,696,696,696,696,696,698,698,698,698,700,702,704,706,706,708,710,714,718,724,726,728,732,734,736,738,740,742,742,744,746,748,748,748,748,748,748,748,746,746,744,742,740,736,734,732,728,724,722…
