# Supplementary material for: SynapsEM: Computer-Assisted Synapse Morphometry
Source: Front Synaptic Neurosci. 2020 Dec 18;12:584549. doi: 10.3389/fnsyn.2020.584549 (PMC7775558; doi:10.3389/fnsyn.2020.584549)
Supplement: Supplementary file 4 [file Data_Sheet_2.ZIP › c_elegans_reconstructed_bouton_analysis/syn3/new_slice-026.txt]

1	docked_SV	2536	818	24
1	tethered_SV	2052	896	33
1	tethered_SV	2019.5	990.5	29.5
1	SV	2025	1051	28
1	SV	2078	1113	32
1	SV	2167	1047	32
1	SV	2125	903	28
1	SV	2223.5	835.5	35.5
1	SV	2318	903	29
1	SV	2429	840	27
1	SV	2489	855	26
1	tethered_SV	2595	886	30
1	SV	2660.5	970.5	31.5
1	SV	2731.5	957.5	29.5
1	SV	2657	1123	29
1	SV	2580	1178	27
1	SV	2471	1132	31
1	SV	2401.5	1079.5	27.5
1	SV	2495.5	961.5	30.5
1	SV	2371.5	1032.5	29.5
1	SV	2307	1130	28
1	SV	2239.5	1137.5	27.5
1	SV	2181	1145	29
1	SV	2241.5	1296.5	30.5
1	tethered_SV	2159.5	1370.5	30.5
1	SV	2263.5	1400.5	29.5
1	SV	2307.5	1447.5	19.5
1	tethered_SV	2298.5	1523.5	24.5
1	SV	2333.5	1275.5	28.5
1	DCV	2418	936	41
1	DCV	2259	1044	51
1	DCV	2200.5	965.5	40.5
1	DCV	2755	1138	40
7	Plasma_membrane	2937.2479	2674,2674,2676,2676,2678,2680,2682,2682,2682,2682,2684,2684,2686,2686,2686,2688,2690,2690,2692,2694,2694,2696,2698,2702,2706,2710,2714,2718,2722,2726,2730,2734,2740,2746,2752,2760,2766,2774,2782,2788,2796,2802,2810,2816,2820,2824,2830,2836,2842,2848,2854,2860,2864,2870,2874,2876,2878,2880,2882,2886,2888,2892,2894,2894,2896,2898,2898,2898,2900,2900,2900,2900,2900,2900,2900,2900,2900,2900,2900,2900…	1604,1598,1594,1590,1588,1582,1578,1572,1568,1562,1556,1552,1548,1544,1538,1534,1528,1522,1516,1512,1506,1502,1498,1494,1490,1486,1480,1476,1470,1466,1462,1458,1454,1452,1448,1446,1442,1438,1436,1432,1430,1426,1420,1416,1412,1406,1400,1392,1386,1380,1376,1368,1364,1358,1352,1348,1342,1336,1330,1326,1320,1314,1310,1304,1298,1294,1288,1284,1280,1274,1270,1264,1258,1254,1248,1244,1240,1236,1232,1226…
7	Active_zone	1155.5593	2876,2872,2870,2870,2868,2866,2864,2860,2858,2856,2856,2854,2852,2848,2846,2844,2842,2840,2838,2836,2832,2828,2826,2824,2822,2820,2818,2818,2816,2816,2816,2814,2814,2812,2810,2808,2806,2804,2802,2800,2798,2794,2792,2790,2786,2782,2778,2774,2772,2768,2764,2762,2758,2754,2750,2746,2742,2738,2734,2732,2726,2722,2716,2710,2704,2698,2692,2686,2680,2674,2670,2664,2658,2654,2648,2644,2640,2634,2628,2624…	1024,1020,1018,1016,1016,1014,1010,1008,1006,1004,1000,996,992,990,988,984,980,976,972,970,966,964,962,960,958,954,952,948,944,940,936,932,928,924,920,918,914,912,908,906,902,900,896,894,892,890,888,886,884,882,880,878,876,874,872,870,870,868,866,866,864,862,862,860,860,858,858,856,856,854,854,852,850,848,848,846,844,842,842,840,838,836,834,834,832,830,828,826,824,822,820,818,816,814,812,810,808,…
