# Supplementary material for: SynapsEM: Computer-Assisted Synapse Morphometry
Source: Front Synaptic Neurosci. 2020 Dec 18;12:584549. doi: 10.3389/fnsyn.2020.584549 (PMC7775558; doi:10.3389/fnsyn.2020.584549)
Supplement: Supplementary file 4 [file Data_Sheet_2.ZIP › c_elegans_reconstructed_bouton_analysis/syn3/new_slice-019.txt]

1	docked_SV	2433	700	27
1	tethered_SV	2362.5	698.5	24.5
1	tethered_SV	2218.5	736.5	23.5
1	docked_SV	2142	759	28
1	docked_SV	2624.5	775.5	26.5
1	SV	2722.5	892.5	31.5
1	tethered_SV	2644	841	25
1	SV	2576	809	24
1	SV	2501	772	23
1	SV	2400.5	750.5	25.5
1	SV	2433	806	27
1	SV	2366.5	827.5	27.5
1	SV	2289.5	822.5	31.5
1	SV	2212	811	29
1	SV	2247.5	885.5	30.5
1	SV	2052.5	949.5	31.5
1	SV	1975.5	1075.5	24.5
1	SV	1967.5	1017.5	24.5
1	SV	2056	1063	27
1	SV	2081.5	1014.5	26.5
1	SV	2171	1037	24
1	SV	2183	968	32
1	SV	2160.5	903.5	25.5
1	SV	2327.5	921.5	28.5
1	SV	2370.5	879.5	30.5
1	SV	2488.5	853.5	24.5
1	SV	2438	896	28
1	SV	2500	923	28
1	SV	2448.5	959.5	24.5
1	SV	2308.5	1017.5	25.5
1	SV	2358	995	29
1	SV	2267.5	1064.5	27.5
1	SV	2207	1147	28
1	SV	2131.5	1141.5	27.5
1	SV	2184	1212	26
1	SV	2358.5	1188.5	26.5
1	SV	2388	1058	29
1	SV	2462	1031	28
1	SV	2518	1003	27
1	SV	2591.5	1030.5	26.5
1	SV	2661.5	991.5	28.5
1	SV	2649	1058	30
1	SV	2808.5	994.5	23.5
1	SV	2553.5	950.5	27.5
1	SV	2540	1149	26
1	SV	2564	1221	26
1	SV	2727	1262	21
1	LV	2368.5	1278.5	43.5
1	LV	2038.5	1249.5	39.5
1	DCV	2272	1200	40
1	DCV	2378	1119	32
1	DCV	2461	1097	30
1	DCV	2469.5	1241.5	36.5
1	DCV	2650	1143	35
1	DCV	2675	1226	37
1	DCV	2792.5	1081.5	40.5
1	SV	2619.5	929.5	29.5
1	SV	2265.5	968.5	29.5
1	SV	2155	804	28
1	SV	2313	762	29
7	Plasma_membrane	3202.0066	2834,2834,2836,2836,2838,2838,2838,2838,2840,2842,2842,2842,2842,2844,2846,2850,2852,2854,2856,2858,2860,2866,2870,2874,2878,2882,2886,2890,2894,2898,2900,2902,2904,2904,2906,2906,2906,2906,2906,2904,2902,2900,2898,2896,2894,2894,2892,2894,2894,2896,2898,2900,2902,2904,2908,2912,2916,2920,2924,2928,2930,2932,2932,2934,2934,2934,2932,2932,2930,2928,2926,2924,2920,2918,2914,2910,2906,2904,2900,2896…	1540,1536,1530,1522,1512,1504,1496,1488,1476,1466,1456,1446,1438,1426,1416,1406,1400,1392,1386,1382,1376,1372,1370,1368,1366,1364,1362,1360,1358,1356,1354,1348,1344,1338,1334,1328,1324,1318,1312,1306,1300,1294,1288,1282,1276,1270,1264,1256,1252,1246,1242,1236,1230,1224,1216,1208,1198,1190,1180,1170,1160,1154,1146,1136,1130,1122,1116,1108,1100,1088,1078,1068,1058,1046,1036,1026,1014,1004,994,986,9…
7	Active_zone	998.8597	2818,2812,2812,2810,2810,2806,2804,2800,2796,2794,2790,2788,2782,2776,2772,2768,2762,2758,2752,2746,2742,2738,2734,2730,2726,2722,2714,2710,2706,2702,2698,2694,2690,2686,2682,2676,2672,2666,2660,2656,2652,2648,2646,2642,2638,2636,2632,2630,2626,2624,2620,2618,2614,2612,2610,2606,2604,2600,2598,2594,2588,2584,2580,2576,2572,2568,2566,2562,2558,2556,2550,2548,2544,2538,2534,2530,2528,2524,2520,2516…	876,874,870,868,866,862,860,858,856,854,852,850,850,848,848,846,844,842,838,836,834,832,830,828,828,826,822,820,818,814,810,806,802,798,794,790,786,782,776,772,768,766,762,758,754,752,748,746,744,742,740,738,736,736,734,732,732,730,730,730,728,728,726,726,724,724,722,722,720,718,718,716,716,714,712,712,710,708,708,706,704,702,700,698,696,696,694,692,690,688,688,686,686,684,682,680,680,678,676,676…
