# Supplementary material for: SynapsEM: Computer-Assisted Synapse Morphometry
Source: Front Synaptic Neurosci. 2020 Dec 18;12:584549. doi: 10.3389/fnsyn.2020.584549 (PMC7775558; doi:10.3389/fnsyn.2020.584549)
Supplement: Supplementary file 4 [file Data_Sheet_2.ZIP › c_elegans_reconstructed_bouton_analysis/syn3/new_slice-025.txt]

1	docked_SV	2625	905	29
1	docked_SV	2223.5	799.5	29.5
1	SV	2539.5	887.5	27.5
1	docked_SV	2452	797	28
1	SV	2463	931	29
1	SV	2553	967	30
1	SV	2526.5	1042.5	23.5
1	SV	2633	965	29
1	SV	2735	1045	32
1	SV	2710.5	979.5	25.5
1	SV	2742.5	1395.5	24.5
1	SV	2740.5	1333.5	24.5
1	SV	2519.5	1223.5	29.5
1	SV	2430.5	1213.5	27.5
1	SV	2371	1103	30
1	SV	2404.5	1021.5	27.5
1	SV	2315.5	1028.5	31.5
1	SV	2145.5	910.5	25.5
1	tethered_SV	2105.5	863.5	27.5
1	SV	2041	996	27
1	docked_SV	1968	1158	27
1	SV	2028	1262	29
1	SV	2132	1216	26
1	SV	2171.5	1276.5	29.5
1	SV	2270	1205	28
1	SV	2118.5	1107.5	27.5
1	SV	2343.5	970.5	26.5
1	SV	2299	945	26
1	tethered_SV	2289.5	795.5	27.5
1	SV	2064	1049	26
1	SV	2172.5	1174.5	25.5
1	SV	2233.5	1279.5	31.5
1	SV	2264.5	1391.5	25.5
1	SV	2298	1478	28
1	DCV	2627.5	1050.5	36.5
1	DCV	2668.5	1290.5	38.5
1	DCV	2398.5	898.5	39.5
1	DCV	2171.5	983.5	37.5
7	Plasma_membrane	2998.7598	2710,2716,2720,2728,2738,2744,2752,2762,2770,2776,2782,2788,2796,2802,2804,2810,2814,2814,2816,2818,2822,2824,2826,2828,2832,2838,2844,2848,2852,2858,2864,2872,2878,2886,2890,2896,2900,2904,2906,2908,2910,2912,2914,2914,2914,2912,2910,2910,2908,2906,2904,2904,2902,2900,2896,2894,2892,2890,2888,2886,2884,2882,2880,2878,2876,2874,2872,2868,2866,2864,2862,2860,2858,2858,2856,2856,2856,2856,2858,2858…	1524,1522,1520,1518,1516,1516,1516,1514,1514,1512,1508,1500,1488,1476,1468,1454,1444,1438,1426,1422,1414,1408,1404,1402,1398,1392,1388,1386,1384,1380,1378,1374,1370,1364,1358,1350,1342,1334,1328,1322,1314,1306,1296,1288,1280,1272,1264,1254,1246,1238,1232,1226,1220,1212,1206,1198,1190,1182,1174,1166,1162,1156,1150,1146,1140,1134,1128,1124,1118,1112,1108,1102,1098,1090,1086,1078,1072,1068,1062,1052…
7	Active_zone	1175.6609	2850,2848,2848,2846,2844,2842,2840,2838,2836,2834,2832,2830,2828,2824,2822,2820,2818,2816,2814,2812,2810,2806,2802,2800,2796,2794,2792,2788,2786,2782,2780,2778,2776,2774,2768,2766,2762,2758,2754,2750,2748,2744,2740,2736,2734,2728,2724,2718,2714,2710,2706,2700,2696,2692,2688,2686,2682,2678,2674,2670,2666,2662,2660,2656,2654,2650,2648,2644,2640,2638,2632,2628,2624,2620,2616,2610,2604,2598,2590,2584…	1038,1034,1032,1030,1028,1026,1024,1022,1020,1018,1016,1014,1012,1010,1008,1006,1002,1000,998,994,992,988,984,982,978,974,968,964,960,954,948,944,940,936,932,930,926,924,924,922,922,920,918,918,916,914,912,912,910,910,908,908,906,904,904,902,900,900,898,896,894,892,890,888,886,884,884,882,878,876,872,868,866,862,858,854,850,846,840,836,832,828,824,820,816,812,808,806,802,800,798,794,792,790,788,7…
