# Supplementary material for: SynapsEM: Computer-Assisted Synapse Morphometry
Source: Front Synaptic Neurosci. 2020 Dec 18;12:584549. doi: 10.3389/fnsyn.2020.584549 (PMC7775558; doi:10.3389/fnsyn.2020.584549)
Supplement: Supplementary file 4 [file Data_Sheet_2.ZIP › c_elegans_reconstructed_bouton_analysis/syn3/new_slice-024.txt]

1	docked_SV	2102.5	828.5	26.5
1	SV	1935	1026	28
1	SV	2025	963	30
1	SV	2059	1057	27
1	SV	2018	1131	29
1	SV	2142.5	1109.5	27.5
1	SV	2089	1177	23
1	SV	2151.5	1170.5	30.5
1	SV	2228.5	1278.5	26.5
1	SV	2231	1330	25
1	SV	2275.5	1372.5	28.5
1	SV	2296.5	1425.5	27.5
1	SV	2324	1273	34
1	SV	2301	1108	30
1	SV	2217.5	1115.5	25.5
1	SV	2236	1061	30
1	SV	2311.5	1001.5	31.5
1	SV	2395.5	1043.5	27.5
1	SV	2455.5	1104.5	29.5
1	SV	2465.5	1176.5	26.5
1	DCV	2551.5	1135.5	35.5
1	DCV	2589.5	1063.5	33.5
1	DCV	2734	1245	36
1	LV	2767	1367	46
1	tethered_SV	2782.5	1060.5	26.5
1	tethered_SV	2597.5	932.5	26.5
1	SV	2565.5	990.5	27.5
1	SV	2499.5	958.5	27.5
1	SV	2427	940	23
1	SV	2438	878	27
1	SV	2300	825	28
1	SV	2235	863	30
1	SV	2344	906	28
1	SV	2265	940	27
1	SV	2212	981	29
1	SV	2131.5	897.5	32.5
1	SV	2210	1192	25
1	SV	2665.5	1001.5	29.5
1	SV	2675	1102	27
1	tethered_SV	2760	1467	26
7	Plasma_membrane	2958.6525	2724,2728,2732,2734,2738,2744,2748,2756,2762,2766,2772,2774,2780,2786,2790,2796,2802,2804,2808,2812,2814,2816,2818,2818,2820,2820,2820,2822,2824,2824,2826,2828,2830,2834,2836,2840,2844,2848,2852,2856,2860,2864,2868,2870,2876,2880,2882,2886,2890,2894,2898,2900,2900,2902,2902,2902,2902,2902,2900,2898,2894,2890,2888,2886,2884,2882,2882,2880,2878,2876,2874,2872,2870,2868,2866,2864,2862,2860,2858,2856…	1536,1536,1534,1532,1530,1528,1526,1522,1520,1520,1516,1514,1508,1504,1500,1496,1490,1486,1480,1474,1470,1464,1458,1452,1444,1438,1434,1426,1420,1416,1410,1406,1398,1390,1386,1380,1378,1374,1370,1366,1364,1360,1356,1354,1348,1344,1342,1338,1334,1330,1326,1322,1318,1314,1308,1304,1300,1296,1292,1288,1284,1280,1274,1270,1264,1260,1258,1252,1248,1244,1240,1234,1230,1224,1220,1212,1206,1202,1194,1186…
7	Active_zone	1154.0223	2848,2848,2846,2846,2842,2840,2838,2836,2832,2830,2826,2824,2822,2820,2816,2814,2810,2806,2798,2794,2792,2788,2786,2784,2780,2778,2774,2768,2764,2758,2752,2744,2738,2728,2720,2712,2704,2696,2690,2680,2672,2662,2654,2648,2640,2632,2624,2616,2606,2602,2592,2586,2580,2574,2568,2562,2556,2550,2542,2536,2530,2524,2518,2514,2508,2500,2494,2486,2482,2472,2466,2460,2454,2448,2442,2436,2430,2424,2418,2410…	1044,1040,1040,1038,1036,1034,1030,1028,1026,1024,1022,1020,1016,1012,1008,1002,998,994,988,984,978,974,968,966,962,960,956,954,950,948,944,938,934,928,922,918,912,908,906,904,904,902,902,900,900,900,898,896,894,892,888,884,880,874,870,864,860,856,850,846,842,836,830,826,820,814,810,804,800,794,790,786,782,778,776,772,770,768,764,762,760,760,758,758,756,756,754,754,754,754,752,752,752,752,750,750…
