# Supplementary material for: SynapsEM: Computer-Assisted Synapse Morphometry
Source: Front Synaptic Neurosci. 2020 Dec 18;12:584549. doi: 10.3389/fnsyn.2020.584549 (PMC7775558; doi:10.3389/fnsyn.2020.584549)
Supplement: Supplementary file 4 [file Data_Sheet_2.ZIP › c_elegans_reconstructed_bouton_analysis/syn3/new_slice-018.txt]

1	tethered_SV	2333	717	31
1	docked_SV	2126	756	31
1	docked_SV	2584.5	762.5	30.5
1	tethered_SV	2665.5	833.5	27.5
1	tethered_SV	2845	964	29
1	docked_SV	2783.5	902.5	28.5
1	SV	2583	821	31
1	SV	2655	891	30
1	SV	2546.5	882.5	26.5
1	SV	2473.5	889.5	25.5
1	SV	2433	798	31
1	tethered_SV	2485.5	760.5	29.5
1	SV	2351.5	781.5	31.5
1	DCV	2227	830	42
1	DCV	2234	918	41
1	DCV	1980	891	40
1	SV	2144	932	28
1	SV	2145.5	818.5	27.5
1	SV	2312	881	28
1	SV	2380	844	29
1	SV	2392.5	982.5	28.5
1	SV	2403.5	922.5	29.5
1	SV	2314.5	968.5	26.5
1	SV	2276	986	26
1	SV	2213	1001	31
1	SV	2075	1067	33
1	SV	1980	1053	28
1	SV	2022	997	30
1	tethered_SV	1931.5	1176.5	30.5
1	tethered_SV	1958.5	1239.5	25.5
1	SV	2029	1247	32
1	SV	2048	1124	33
1	SV	2129.5	1172.5	27.5
1	SV	2163.5	1280.5	29.5
1	SV	2225	1253	30
1	SV	2236.5	1131.5	24.5
1	SV	2264	1072	27
1	SV	2292.5	1126.5	25.5
1	SV	2339.5	1185.5	28.5
1	LV	2344	1267	35
1	SV	2433.5	1199.5	29.5
1	SV	2554	1171	27
1	SV	2618	1128	27
1	SV	2450	1017	29
1	SV	2351	1020	26
1	SV	2369	1102	27
1	SV	2446.5	1090.5	25.5
1	SV	2499	991	26
1	SV	2594	973	31
1	SV	2809.5	1065.5	28.5
1	DCV	2703	1077	53
1	DCV	2740.5	1179.5	41.5
7	Plasma_membrane	3211.0414	2738,2740,2742,2744,2746,2750,2756,2762,2770,2776,2782,2788,2794,2798,2804,2808,2814,2816,2818,2820,2822,2824,2824,2826,2826,2826,2826,2828,2828,2830,2832,2836,2838,2844,2848,2854,2856,2860,2864,2868,2872,2876,2878,2882,2884,2888,2894,2898,2902,2904,2908,2910,2914,2916,2918,2920,2924,2926,2930,2932,2932,2934,2934,2936,2936,2936,2936,2934,2932,2932,2930,2926,2926,2924,2924,2922,2922,2922,2920,2920…	1586,1586,1586,1588,1588,1588,1586,1584,1582,1576,1572,1564,1558,1550,1544,1538,1530,1522,1516,1508,1500,1492,1484,1476,1468,1462,1456,1448,1442,1434,1428,1422,1416,1406,1400,1394,1390,1384,1380,1376,1374,1370,1368,1366,1364,1362,1360,1358,1356,1352,1348,1344,1340,1334,1330,1326,1322,1318,1314,1308,1306,1302,1298,1294,1290,1286,1282,1278,1274,1272,1268,1262,1260,1254,1250,1246,1242,1238,1234,1230…
7	Active_zone	1225.9674	2834,2830,2828,2828,2826,2824,2824,2822,2822,2820,2818,2814,2808,2804,2798,2792,2786,2780,2774,2768,2760,2752,2744,2738,2730,2724,2714,2708,2700,2694,2688,2680,2674,2666,2658,2652,2644,2636,2630,2622,2616,2608,2602,2596,2588,2582,2574,2566,2560,2550,2542,2534,2526,2518,2510,2502,2494,2488,2480,2474,2466,2458,2448,2438,2430,2420,2410,2400,2392,2384,2374,2362,2356,2346,2338,2330,2322,2314,2308,2300…	908,904,904,902,902,902,900,900,898,894,892,890,888,886,880,876,872,868,862,856,852,846,842,838,834,828,822,818,814,810,804,798,792,786,782,778,772,766,762,758,754,748,744,740,736,734,730,728,724,720,716,714,712,710,710,710,710,710,708,708,706,704,702,700,700,698,696,696,694,692,690,686,684,682,680,680,678,676,676,676,676,676,676,674,674,676,676,678,680,680,684,686,688,690,690,692,696,698,700,702…
7	Dense_projection	424.8349	2250,2248,2248,2248,2248,2248,2248,2250,2252,2254,2256,2258,2260,2264,2268,2268,2270,2272,2272,2274,2274,2274,2274,2274,2270,2268,2264,2258,2252,2248,2244,2240,2236,2232,2228,2226,2224,2220,2218,2216,2214,2212,2210,2206,2206,2202,2200,2198,2196,2196,2196,2196,2196,2198,2200,2200,2198,2196,2194,2192,2190,2188,2184,2180,2178,2176,2174,2172,2170,2170,2170,2168,2168,2166,2164,2162,2160,2156,2154,2154…	684,684,686,688,692,696,702,708,712,716,718,722,726,730,732,734,738,740,744,746,750,752,756,760,762,762,762,762,762,760,758,754,752,746,742,738,736,732,730,728,728,728,728,728,730,732,734,736,738,740,744,750,756,762,768,772,776,780,782,784,784,784,782,778,774,772,768,766,762,760,756,752,750,746,744,742,740,738,738,736,736,734,732,732,730,728,726,722,720,718,714,712,710,708,706,704,702,700,700,698…
