# Supplementary material for: SynapsEM: Computer-Assisted Synapse Morphometry
Source: Front Synaptic Neurosci. 2020 Dec 18;12:584549. doi: 10.3389/fnsyn.2020.584549 (PMC7775558; doi:10.3389/fnsyn.2020.584549)
Supplement: Supplementary file 4 [file Data_Sheet_2.ZIP › c_elegans_reconstructed_bouton_analysis/syn3/new_slice-020.txt]

1	docked_SV	2205.5	767.5	28.5
1	tethered_SV	2104	812	29
1	SV	2005.5	946.5	34.5
1	tethered_SV	1969.5	1219.5	30.5
1	docked_SV	2006	1330	26
1	SV	2092	1356	27
1	SV	2021	1271	31
1	SV	2097	1111	30
1	SV	1977	1080	25
1	SV	2005	1027	26
1	SV	2070.5	1027.5	27.5
1	SV	2088	959	29
1	SV	2123	907	33
1	SV	2199.5	950.5	29.5
1	SV	2212.5	839.5	24.5
1	SV	2228	897	29
1	SV	2280.5	815.5	25.5
1	SV	2313	873	23
1	SV	2352	815	28
1	SV	2405	858	28
1	SV	2475	888	31
1	docked_SV	2539.5	855.5	31.5
1	SV	2585.5	930.5	27.5
1	SV	2628	974	24
1	SV	2606	1042	26
1	SV	2655.5	1087.5	28.5
1	LV	2763.5	1238.5	36.5
1	SV	2439.5	1239.5	30.5
1	SV	2499.5	1183.5	24.5
1	SV	2343.5	1107.5	26.5
1	SV	2407.5	1087.5	28.5
1	SV	2401	991	25
1	SV	2417	933	28
1	SV	2312	969	30
1	SV	2255	1006	24
1	SV	2226.5	1072.5	28.5
1	SV	2224.5	1140.5	30.5
1	SV	2145	1053	28
1	SV	2150	995	22
1	SV	2273	1246	31
1	tethered_SV	2796	1342	35
1	SV	2527.5	1075.5	28.5
1	SV	2672	1269	27
1	SV	2212.5	1408.5	22.5
7	Plasma_membrane	3078.6043	2748,2746,2746,2748,2752,2758,2766,2776,2786,2796,2806,2814,2822,2828,2832,2836,2840,2844,2846,2850,2852,2854,2856,2858,2858,2860,2860,2860,2858,2856,2852,2848,2846,2844,2840,2838,2836,2836,2834,2832,2830,2830,2830,2830,2832,2834,2838,2840,2846,2852,2856,2860,2864,2866,2868,2868,2870,2872,2874,2876,2876,2876,2876,2874,2874,2872,2872,2870,2868,2866,2862,2860,2858,2856,2856,2856,2858,2860,2864,2866…	1598,1598,1596,1596,1594,1594,1592,1590,1588,1586,1584,1580,1574,1568,1564,1558,1554,1550,1546,1544,1540,1534,1530,1524,1520,1514,1508,1500,1496,1490,1484,1476,1468,1462,1456,1450,1444,1438,1432,1424,1418,1412,1404,1396,1390,1384,1378,1372,1366,1360,1356,1352,1348,1342,1338,1334,1330,1326,1322,1316,1312,1306,1300,1292,1286,1278,1270,1262,1254,1248,1242,1234,1226,1218,1210,1200,1192,1184,1174,1166…
7	Active_zone	1015.6948	2744,2738,2736,2734,2732,2728,2724,2720,2714,2710,2706,2702,2696,2692,2688,2684,2678,2674,2670,2666,2662,2658,2652,2648,2644,2638,2634,2630,2624,2618,2612,2608,2602,2596,2590,2584,2578,2574,2568,2564,2560,2556,2550,2542,2538,2532,2526,2520,2514,2508,2502,2496,2490,2486,2480,2474,2468,2462,2454,2448,2442,2436,2430,2422,2416,2410,2404,2398,2392,2386,2380,2372,2366,2360,2354,2346,2338,2332,2326,2320…	946,942,942,940,938,934,932,928,926,922,920,918,914,910,906,904,900,896,892,888,884,882,878,876,874,870,868,866,864,862,858,856,852,850,848,846,844,842,838,836,832,830,828,824,822,818,814,812,808,806,802,798,794,790,786,782,780,776,770,764,760,756,754,750,748,744,740,738,736,734,732,730,730,728,726,724,724,722,720,718,718,718,716,716,716,716,716,716,716,718,718,718,720,722,724,726,726,728,728,730…
