# Supplementary material for: SynapsEM: Computer-Assisted Synapse Morphometry
Source: Front Synaptic Neurosci. 2020 Dec 18;12:584549. doi: 10.3389/fnsyn.2020.584549 (PMC7775558; doi:10.3389/fnsyn.2020.584549)
Supplement: Supplementary file 4 [file Data_Sheet_2.ZIP › c_elegans_reconstructed_bouton_analysis/syn3/new_slice-008.txt]

1	tethered_SV	2082.5	913.5	27.5
1	docked_SV	1940	936	28
1	docked_SV	1826.5	993.5	34.5
1	docked_SV	1791	1190	26
1	tethered_SV	1806.5	1119.5	27.5
1	SV	1942.5	1012.5	33.5
1	tethered_SV	2012	938	29
1	docked_SV	2393.5	957.5	29.5
1	tethered_SV	2572.5	1071.5	30.5
1	SV	2310.5	1022.5	22.5
1	SV	2184	980	27
1	tethered_SV	2281	959	29
1	SV	2281.5	1090.5	27.5
1	SV	2316.5	1141.5	27.5
1	SV	2363	1060	32
1	SV	2459.5	1082.5	30.5
1	SV	2194	1055	30
1	SV	2128.5	1090.5	26.5
1	SV	2022	1058	33
1	SV	1973.5	1144.5	31.5
1	SV	2037.5	1292.5	27.5
1	SV	2019	1381	28
1	SV	2118.5	1342.5	32.5
1	SV	2175.5	1298.5	31.5
1	SV	2068.5	1217.5	31.5
1	SV	2098	1157	27
7	Plasma_membrane	2829.6917	2640,2644,2646,2652,2658,2660,2668,2676,2680,2690,2698,2708,2716,2726,2736,2744,2752,2760,2768,2774,2782,2788,2794,2800,2806,2810,2816,2820,2824,2828,2830,2830,2830,2830,2830,2830,2828,2826,2824,2822,2818,2814,2812,2808,2802,2798,2794,2792,2788,2786,2782,2780,2778,2778,2776,2774,2772,2772,2770,2768,2766,2766,2764,2762,2760,2758,2756,2752,2748,2744,2740,2736,2732,2728,2722,2716,2712,2708,2702,2696…	1442,1444,1442,1440,1440,1442,1444,1444,1444,1444,1442,1442,1442,1440,1438,1436,1432,1430,1428,1424,1420,1418,1414,1410,1406,1402,1396,1390,1382,1376,1372,1368,1364,1360,1356,1350,1346,1342,1336,1332,1326,1320,1312,1304,1296,1290,1284,1280,1276,1272,1268,1264,1260,1256,1252,1248,1244,1240,1236,1230,1224,1216,1208,1200,1190,1180,1170,1162,1154,1144,1136,1128,1122,1116,1110,1106,1100,1094,1088,1082…
7	Active_zone	1139.1139	2624,2620,2618,2616,2614,2612,2608,2606,2602,2600,2596,2594,2592,2588,2586,2582,2580,2576,2574,2570,2568,2566,2562,2558,2554,2548,2544,2540,2534,2530,2526,2520,2516,2510,2506,2500,2494,2490,2484,2480,2474,2470,2466,2460,2456,2452,2446,2442,2436,2432,2428,2422,2416,2412,2406,2398,2394,2388,2382,2376,2372,2366,2360,2354,2350,2342,2336,2330,2324,2318,2310,2304,2298,2290,2284,2276,2266,2260,2252,2244…	1018,1020,1022,1020,1020,1020,1020,1018,1018,1016,1014,1012,1012,1010,1008,1006,1004,1002,1000,998,996,994,992,990,988,986,984,982,980,976,974,970,968,964,962,958,956,954,952,948,946,944,942,940,938,938,936,934,934,932,930,930,928,928,928,928,928,928,926,926,926,926,924,924,922,922,920,920,918,916,914,912,910,908,906,904,902,900,898,896,894,890,888,886,884,882,880,878,876,876,874,872,872,872,872,…
