# Supplementary material for: SynapsEM: Computer-Assisted Synapse Morphometry
Source: Front Synaptic Neurosci. 2020 Dec 18;12:584549. doi: 10.3389/fnsyn.2020.584549 (PMC7775558; doi:10.3389/fnsyn.2020.584549)
Supplement: Supplementary file 4 [file Data_Sheet_2.ZIP › c_elegans_reconstructed_bouton_analysis/syn3/new_slice-009.txt]

1	tethered_SV	2678	973	27
1	docked_SV	2107.5	871.5	32.5
1	tethered_SV	1953.5	977.5	30.5
1	docked_SV	1902.5	1133.5	33.5
1	tethered_SV	1976	1361	29
1	docked_SV	1912	1225	29
1	tethered_SV	2062	1436	27
1	SV	2156	1430	28
1	tethered_SV	2278.5	1558.5	26.5
1	SV	2382	1480	28
1	SV	2286.5	1480.5	25.5
1	SV	2212	1489	22
1	SV	2251.5	1411.5	28.5
1	SV	2259	1288	28
1	SV	2102	1229	30
1	LV	2034.5	1170.5	32.5
1	SV	2000	1231	28
1	SV	2066	1079	29
1	SV	1970.5	1093.5	25.5
1	SV	2077	1006	24
1	SV	2100.5	950.5	26.5
1	SV	2163.5	921.5	27.5
1	tethered_SV	2168	845	26
1	SV	2155	997	29
1	SV	2174	1063	28
1	SV	2226	1040	28
1	SV	2221	974	29
1	SV	2262	916	28
1	SV	2303.5	977.5	25.5
1	SV	2338	1006	26
1	SV	2385	977	21
1	SV	2352.5	914.5	23.5
1	tethered_SV	2349	868	23
1	tethered_SV	2449.5	889.5	27.5
1	SV	2528	1005	27
1	SV	2571	955	29
1	SV	2580	1045	29
1	SV	2630.5	1051.5	25.5
1	SV	2698.5	1070.5	23.5
1	SV	2725	1019	29
1	tethered_SV	2793	1098	28
1	SV	2791	1157	30
1	SV	2483.5	1138.5	29.5
1	SV	2566	1116	28
1	SV	2459	1039	23
1	SV	2458	983	28
1	SV	2307.5	1103.5	25.5
1	SV	2336.5	1064.5	23.5
1	LV	2227	1114	37
1	DCV	2339	1240	40
1	DCV	2352.5	1163.5	37.5
1	DCV	2168.5	1178.5	38.5
1	DCV	2183	1335	42
1	SV	2024.5	967.5	24.5
7	Plasma_membrane	3034.1202	2592,2592,2590,2592,2594,2598,2598,2602,2604,2608,2612,2616,2618,2622,2626,2630,2636,2638,2642,2644,2648,2652,2656,2658,2662,2668,2672,2676,2678,2682,2688,2692,2694,2698,2702,2708,2714,2720,2728,2732,2738,2744,2748,2752,2758,2764,2770,2776,2780,2786,2792,2800,2804,2812,2818,2822,2828,2834,2838,2842,2846,2852,2858,2862,2868,2872,2878,2884,2890,2894,2898,2902,2906,2912,2916,2918,2922,2924,2926,2926…	1574,1576,1568,1566,1560,1554,1550,1546,1540,1534,1528,1522,1518,1512,1506,1500,1496,1492,1488,1484,1480,1476,1474,1474,1470,1468,1466,1464,1464,1462,1460,1460,1458,1458,1458,1458,1456,1456,1454,1454,1454,1452,1452,1452,1452,1452,1450,1450,1450,1452,1452,1452,1452,1452,1450,1450,1448,1446,1446,1444,1444,1442,1440,1438,1436,1434,1430,1426,1422,1418,1414,1410,1406,1400,1394,1390,1386,1382,1376,1372…
7	Active_zone	1253.8294	2776,2770,2770,2768,2766,2764,2762,2760,2756,2754,2752,2750,2746,2744,2742,2740,2736,2734,2730,2728,2724,2720,2716,2712,2710,2706,2704,2702,2700,2698,2696,2694,2692,2688,2686,2682,2678,2674,2668,2662,2658,2650,2644,2638,2630,2624,2616,2610,2604,2598,2592,2586,2578,2572,2568,2562,2558,2552,2546,2540,2534,2530,2524,2516,2510,2504,2498,2492,2486,2480,2474,2468,2462,2456,2450,2444,2438,2434,2428,2420…	974,974,976,974,974,972,972,972,970,970,968,968,968,968,966,966,964,962,962,960,960,958,958,958,956,954,952,950,948,948,946,944,942,940,938,936,934,932,930,926,924,920,918,916,914,912,908,906,906,904,902,900,896,896,894,894,892,888,886,884,882,878,876,872,870,868,866,862,860,858,856,854,852,848,846,844,842,840,838,834,834,832,830,828,826,826,824,822,822,820,820,818,816,816,814,814,812,810,810,808…
