# Supplementary material for: SynapsEM: Computer-Assisted Synapse Morphometry
Source: Front Synaptic Neurosci. 2020 Dec 18;12:584549. doi: 10.3389/fnsyn.2020.584549 (PMC7775558; doi:10.3389/fnsyn.2020.584549)
Supplement: Supplementary file 4 [file Data_Sheet_2.ZIP › c_elegans_reconstructed_bouton_analysis/syn3/new_slice-021.txt]

1	docked_SV	2578	789	26
1	tethered_SV	2529	749	22
1	tethered_SV	2448	723	26
1	SV	2376.5	750.5	32.5
1	SV	2228.5	840.5	25.5
1	tethered_SV	2169.5	758.5	26.5
1	tethered_SV	2075	820	27
1	tethered_SV	1964.5	950.5	25.5
1	LV	2043	908	35
1	SV	2215.5	926.5	25.5
1	SV	2299.5	865.5	26.5
1	SV	2488.5	879.5	24.5
1	SV	2432	913	26
1	SV	2488	810	28
1	SV	2485	954	23
1	SV	2598.5	927.5	25.5
1	tethered_SV	2628	853	27
1	docked_SV	2766	920	27
1	SV	2754.5	1019.5	24.5
1	SV	2814.5	1056.5	26.5
1	tethered_SV	2868.5	1110.5	23.5
1	SV	2803	1146	30
1	SV	2817	1221	29
1	SV	2779.5	1304.5	29.5
1	SV	2800.5	1487.5	27.5
1	SV	2717.5	1254.5	26.5
1	SV	2514.5	1036.5	26.5
1	SV	2414	1021	24
1	SV	2392	1084	29
1	SV	2311.5	1052.5	25.5
1	SV	2316.5	1120.5	23.5
1	SV	2251.5	1085.5	28.5
1	SV	2159.5	1191.5	25.5
1	SV	2139	1002	28
1	SV	2046.5	1254.5	25.5
1	tethered_SV	2012	1308	26
1	SV	2308	1192	28
1	SV	2368	1160	27
1	SV	2433.5	1200.5	26.5
1	SV	2352	1273	29
1	SV	2454	1074	27
1	SV	2566	1002	27
1	SV	2604	1055	25
1	SV	2677	1014	29
1	SV	2626	1169	25
1	SV	2161	876	24
1	DCV	2355.5	951.5	49.5
1	DCV	2137.5	1082.5	44.5
7	Plasma_membrane	3213.2105	2872,2872,2874,2876,2878,2880,2880,2882,2880,2880,2878,2876,2876,2876,2874,2874,2874,2876,2878,2880,2882,2886,2890,2890,2892,2894,2898,2902,2904,2906,2912,2916,2920,2922,2926,2928,2930,2932,2932,2932,2932,2932,2932,2934,2934,2936,2936,2938,2938,2938,2938,2938,2938,2938,2938,2938,2936,2936,2936,2936,2934,2932,2932,2930,2928,2926,2924,2922,2920,2918,2916,2914,2912,2910,2908,2906,2904,2902,2900,2898…	1512,1508,1502,1498,1492,1482,1474,1466,1460,1454,1448,1442,1436,1428,1422,1414,1408,1404,1398,1392,1386,1378,1372,1364,1358,1352,1348,1344,1340,1338,1330,1326,1322,1316,1310,1304,1298,1292,1286,1282,1278,1272,1266,1262,1256,1250,1244,1240,1234,1230,1226,1222,1218,1214,1210,1204,1200,1196,1190,1186,1180,1174,1170,1164,1160,1156,1152,1148,1144,1140,1136,1132,1126,1122,1120,1114,1112,1108,1104,1102…
7	Active_zone	1146.0097	2894,2894,2892,2892,2890,2888,2886,2884,2880,2878,2874,2870,2866,2862,2858,2856,2850,2846,2840,2836,2830,2824,2818,2814,2810,2804,2798,2794,2792,2788,2786,2782,2778,2776,2774,2772,2770,2768,2766,2764,2762,2760,2758,2756,2754,2750,2748,2744,2740,2736,2730,2726,2718,2712,2706,2698,2690,2682,2674,2668,2658,2652,2644,2638,2632,2626,2620,2614,2608,2604,2600,2596,2590,2582,2578,2572,2566,2562,2556,2550…	956,958,958,960,960,960,962,962,960,960,958,956,954,952,950,948,948,946,942,940,938,936,932,930,926,922,918,916,912,908,904,900,898,896,892,886,884,882,880,876,874,872,870,866,864,862,860,858,856,854,852,848,846,842,838,834,830,826,822,818,812,808,806,802,798,794,792,788,784,780,776,770,766,762,756,750,746,742,738,734,730,722,718,714,710,706,702,698,696,694,690,686,684,682,680,680,678,678,678,678…
