# Supplementary material for: SynapsEM: Computer-Assisted Synapse Morphometry
Source: Front Synaptic Neurosci. 2020 Dec 18;12:584549. doi: 10.3389/fnsyn.2020.584549 (PMC7775558; doi:10.3389/fnsyn.2020.584549)
Supplement: Supplementary file 4 [file Data_Sheet_2.ZIP › c_elegans_reconstructed_bouton_analysis/syn3/new_slice-023.txt]

1	SV	2241	816	29
1	tethered_SV	2103	842	31
1	SV	1967	979	25
1	SV	1992	925	26
1	SV	2076.5	944.5	26.5
1	SV	2131	920	25
1	SV	2244.5	947.5	30.5
1	SV	2303	887	29
1	SV	2324	958	26
1	SV	2396.5	900.5	32.5
1	DCV	2563	943	33
1	DCV	2479	977	34
1	DCV	2465.5	1098.5	32.5
1	DCV	2150.5	1045.5	34.5
1	DCV	2279	1162	33
1	LV	2332.5	1272.5	40.5
1	SV	2462	1184	28
1	SV	2597	1123	30
1	SV	2655.5	1117.5	28.5
1	SV	2722.5	1066.5	25.5
1	SV	2623.5	1011.5	28.5
1	tethered_SV	2710.5	995.5	25.5
1	docked_SV	2794.5	1124.5	26.5
1	SV	2788.5	1192.5	18.5
1	SV	2727	1278	24
1	SV	2644	1281	28
1	SV	2539	1130	25
1	SV	2369.5	1052.5	27.5
1	SV	2238	1017	30
1	SV	2014	1221	28
1	tethered_SV	2043.5	1269.5	25.5
1	SV	2282.5	1331.5	24.5
1	LV	2757.5	1376.5	43.5
7	Plasma_membrane	3044.8781	2728,2724,2722,2722,2720,2720,2718,2718,2716,2716,2716,2716,2718,2718,2718,2718,2720,2724,2726,2730,2736,2738,2744,2750,2752,2756,2762,2768,2772,2776,2780,2786,2790,2796,2800,2804,2808,2812,2816,2818,2820,2822,2824,2824,2826,2826,2826,2826,2828,2828,2828,2826,2826,2826,2826,2826,2828,2828,2828,2830,2834,2838,2840,2846,2850,2852,2856,2860,2862,2864,2866,2868,2870,2870,2870,2868,2868,2866,2866,2864…	1596,1592,1590,1588,1586,1582,1578,1576,1572,1568,1564,1560,1554,1552,1548,1544,1542,1538,1536,1532,1530,1530,1528,1524,1524,1524,1524,1522,1522,1520,1520,1518,1514,1510,1508,1506,1504,1500,1498,1494,1488,1482,1474,1468,1462,1458,1452,1448,1438,1434,1430,1426,1420,1416,1410,1404,1398,1392,1388,1384,1374,1368,1364,1358,1352,1348,1344,1338,1334,1330,1324,1320,1316,1312,1308,1304,1300,1296,1290,1288…
7	Active_zone	1184.9168	2830,2824,2824,2822,2820,2820,2818,2816,2814,2812,2810,2806,2804,2802,2798,2796,2792,2788,2786,2782,2778,2776,2772,2770,2766,2762,2760,2756,2754,2750,2748,2746,2744,2744,2740,2738,2736,2734,2730,2728,2724,2720,2716,2712,2708,2704,2702,2698,2694,2690,2686,2682,2678,2676,2672,2668,2664,2660,2656,2652,2648,2644,2638,2634,2628,2624,2618,2614,2608,2602,2596,2590,2582,2578,2572,2566,2562,2556,2550,2546…	1044,1044,1042,1042,1042,1040,1040,1040,1038,1038,1036,1034,1034,1032,1030,1030,1028,1026,1024,1022,1020,1018,1016,1014,1010,1006,1004,998,996,992,988,984,980,974,970,966,962,958,954,950,946,942,938,934,930,926,922,918,916,914,912,910,908,906,906,904,904,902,902,902,904,904,904,904,904,902,902,902,900,898,898,896,892,890,886,882,880,874,870,866,860,856,850,844,838,834,830,824,820,816,810,804,798,…
