# Supplementary material for: SynapsEM: Computer-Assisted Synapse Morphometry
Source: Front Synaptic Neurosci. 2020 Dec 18;12:584549. doi: 10.3389/fnsyn.2020.584549 (PMC7775558; doi:10.3389/fnsyn.2020.584549)
Supplement: Supplementary file 4 [file Data_Sheet_2.ZIP › c_elegans_reconstructed_bouton_analysis/syn3/new_slice-022.txt]

1	docked_SV	2690	909	26
1	docked_SV	2404	707	25
1	SV	2535.5	872.5	29.5
1	tethered_SV	2347	740	25
1	tethered_SV	2216	746	27
1	tethered_SV	2149.5	800.5	29.5
1	tethered_SV	2038.5	843.5	29.5
1	SV	1981	952	33
1	SV	1962.5	1066.5	28.5
1	SV	2061.5	1048.5	27.5
1	SV	2149.5	946.5	27.5
1	SV	2127.5	859.5	24.5
1	SV	2075	898	28
1	SV	2208.5	815.5	27.5
1	SV	2198	891	30
1	SV	2237.5	985.5	28.5
1	SV	2318.5	999.5	27.5
1	SV	2331.5	874.5	29.5
1	SV	2395	815	31
1	SV	2411.5	983.5	28.5
1	SV	2442.5	942.5	25.5
1	SV	2430.5	870.5	25.5
1	SV	2453	806	27
1	SV	2490.5	1028.5	30.5
1	SV	2391.5	1049.5	28.5
1	SV	2446	1142	27
1	SV	2456	1210	24
1	SV	2536	1152	24
1	SV	2564	1215	27
1	SV	2606.5	1150.5	26.5
1	SV	2683	1210	27
1	tethered_SV	2794	1117	26
1	SV	2714	985	27
1	SV	2558.5	1049.5	24.5
1	SV	2547	997	23
1	SV	2738.5	1293.5	25.5
1	SV	2735	1358	29
1	SV	2755.5	1413.5	26.5
1	SV	2309.5	1470.5	31.5
1	SV	2231	1135	26
1	SV	2234	1068	26
1	SV	2159.5	1125.5	31.5
1	SV	2035.5	1215.5	26.5
1	LV	2334.5	1263.5	41.5
1	LV	2224	1239	41
1	DCV	2163.5	1034.5	43.5
1	DCV	2348	1124	38
1	DCV	2679	1113	39
7	Plasma_membrane	3095.1384	2720,2720,2720,2720,2722,2726,2728,2732,2734,2738,2744,2748,2752,2758,2762,2768,2774,2778,2784,2788,2794,2800,2804,2810,2816,2820,2824,2828,2832,2838,2840,2844,2846,2848,2850,2852,2854,2854,2854,2854,2854,2852,2852,2852,2852,2850,2848,2848,2848,2850,2852,2856,2858,2862,2868,2872,2874,2878,2878,2880,2880,2880,2880,2880,2880,2880,2880,2878,2878,2876,2874,2874,2874,2872,2874,2874,2876,2876,2878,2878…	1564,1560,1558,1556,1550,1546,1542,1538,1534,1532,1528,1526,1524,1524,1522,1520,1518,1516,1514,1512,1510,1506,1504,1500,1498,1496,1494,1492,1488,1484,1480,1476,1472,1468,1464,1460,1456,1450,1446,1440,1434,1428,1422,1416,1410,1404,1396,1388,1382,1374,1368,1362,1354,1346,1338,1330,1322,1314,1306,1298,1290,1284,1278,1272,1266,1260,1254,1250,1246,1240,1234,1228,1220,1214,1206,1198,1192,1184,1178,1168…
7	Active_zone	1236.1075	2812,2810,2808,2808,2804,2802,2798,2796,2794,2792,2790,2786,2784,2782,2778,2774,2772,2768,2764,2760,2756,2752,2750,2746,2744,2740,2738,2736,2734,2732,2730,2728,2726,2724,2722,2720,2718,2716,2712,2710,2708,2704,2702,2698,2696,2690,2688,2684,2678,2674,2668,2664,2660,2654,2650,2646,2640,2634,2628,2622,2612,2606,2600,2594,2586,2580,2572,2566,2560,2550,2544,2536,2530,2526,2522,2518,2512,2508,2502,2498…	1010,1006,1002,1000,996,994,992,988,984,980,976,970,966,962,960,958,956,952,950,946,944,942,938,936,932,930,928,926,922,918,916,914,912,908,904,902,900,896,892,886,882,878,874,868,864,862,860,856,850,848,844,842,838,836,832,830,826,824,822,820,818,816,814,812,812,810,810,808,808,804,804,802,798,796,790,786,780,774,768,762,758,752,748,742,736,732,728,722,718,712,708,704,702,698,696,692,690,688,686…
