# Supplementary material for: SynapsEM: Computer-Assisted Synapse Morphometry
Source: Front Synaptic Neurosci. 2020 Dec 18;12:584549. doi: 10.3389/fnsyn.2020.584549 (PMC7775558; doi:10.3389/fnsyn.2020.584549)
Supplement: Supplementary file 4 [file Data_Sheet_2.ZIP › c_elegans_reconstructed_bouton_analysis/syn4/new_slice-038.txt]

1	tethered_SV	2092	885	28
1	tethered_SV	2209.5	884.5	29.5
1	tethered_SV	2389	958	28
1	docked_SV	2460	979	27
1	SV	1973.5	1012.5	27.5
1	tethered_SV	1978	918	26
1	SV	2057.5	987.5	27.5
1	SV	2087.5	934.5	28.5
1	SV	2166	927	25
1	SV	2153.5	994.5	29.5
1	SV	2109	1051	33
1	SV	2003.5	1127.5	27.5
1	tethered_SV	2090.5	1283.5	23.5
1	SV	2103.5	1233.5	26.5
1	SV	2123	1148	28
1	SV	2193	1202	34
1	SV	2213.5	1066.5	29.5
1	SV	2275.5	1075.5	27.5
1	SV	2245.5	1006.5	29.5
1	SV	2309.5	977.5	34.5
1	SV	2355	1090	30
1	SV	2449	1089	31
1	SV	2437.5	1033.5	30.5
1	tethered_SV	2501.5	1015.5	26.5
1	SV	2351.5	1034.5	29.5
1	SV	2315.5	1232.5	29.5
1	DCV	2340.5	1328.5	42.5
1	SV	2175.5	1145.5	31.5
1	SV	2247.5	1352.5	29.5
7	Plasma_membrane	2242.3447	2554,2552,2550,2550,2548,2548,2548,2548,2548,2548,2552,2556,2560,2564,2570,2576,2580,2588,2596,2602,2606,2610,2614,2616,2620,2624,2628,2632,2638,2640,2646,2648,2652,2656,2660,2662,2666,2668,2670,2670,2670,2670,2668,2666,2664,2660,2660,2656,2654,2652,2650,2646,2644,2644,2644,2642,2642,2640,2638,2638,2636,2636,2634,2634,2632,2630,2630,2626,2624,2622,2622,2620,2618,2616,2614,2606,2604,2600,2596,2592…	1378,1374,1370,1366,1360,1352,1342,1332,1326,1318,1310,1302,1292,1284,1276,1266,1260,1254,1246,1240,1236,1230,1226,1224,1218,1214,1208,1202,1198,1194,1188,1184,1178,1172,1166,1160,1156,1150,1144,1140,1134,1128,1126,1120,1116,1112,1110,1108,1104,1102,1098,1092,1088,1086,1084,1082,1080,1076,1074,1072,1070,1068,1066,1064,1064,1062,1060,1060,1058,1058,1056,1056,1054,1052,1050,1044,1044,1040,1036,1032…
7	Active_zone	1240.7735	2550,2548,2548,2546,2546,2546,2546,2548,2550,2552,2556,2560,2564,2570,2578,2588,2594,2602,2608,2612,2618,2622,2628,2634,2638,2642,2646,2650,2652,2656,2658,2660,2660,2660,2662,2662,2662,2662,2662,2662,2662,2660,2660,2658,2658,2656,2654,2650,2648,2646,2644,2640,2638,2638,2636,2634,2632,2630,2628,2626,2624,2622,2618,2616,2614,2610,2606,2602,2598,2594,2588,2584,2578,2572,2564,2558,2552,2544,2538,2530…	1346,1342,1340,1340,1338,1336,1334,1330,1322,1314,1306,1298,1288,1280,1270,1260,1250,1242,1234,1228,1222,1216,1208,1202,1196,1190,1184,1178,1172,1166,1162,1158,1154,1150,1148,1144,1142,1138,1136,1134,1130,1128,1122,1118,1114,1110,1106,1104,1100,1096,1090,1086,1082,1078,1074,1072,1070,1066,1064,1062,1060,1056,1054,1050,1048,1046,1042,1040,1036,1034,1030,1026,1024,1020,1016,1012,1008,1004,1000,996,…
