# Supplementary material for: SynapsEM: Computer-Assisted Synapse Morphometry
Source: Front Synaptic Neurosci. 2020 Dec 18;12:584549. doi: 10.3389/fnsyn.2020.584549 (PMC7775558; doi:10.3389/fnsyn.2020.584549)
Supplement: Supplementary file 4 [file Data_Sheet_2.ZIP › c_elegans_reconstructed_bouton_analysis/syn4/new_slice-039.txt]

1	LV	2346.5	1185.5	53.5
1	LV	2185.5	1197.5	57.5
1	DCV	2464.5	1024.5	45.5
1	tethered_SV	2512	973	25
1	docked_SV	2542.5	1239.5	27.5
1	docked_SV	2264	818	28
1	docked_SV	2182	829	32
1	docked_SV	2009.5	840.5	27.5
1	SV	1974	917	29
1	SV	1985.5	1002.5	29.5
1	SV	2022.5	950.5	32.5
1	SV	2139.5	879.5	26.5
1	SV	2150	951	27
1	SV	2082.5	1068.5	26.5
1	SV	2011	1076	28
1	SV	2062.5	1141.5	24.5
1	SV	2039	1205	24
1	SV	2207.5	1081.5	26.5
1	SV	2166.5	1039.5	23.5
1	SV	2234.5	1004.5	22.5
1	SV	2217	940	32
1	SV	2325.5	926.5	31.5
1	SV	2300	996	27
1	SV	2337.5	1078.5	28.5
1	SV	2396.5	965.5	30.5
7	Plasma_membrane	2220.0266	2576,2572,2570,2570,2568,2566,2566,2564,2562,2562,2560,2560,2560,2562,2562,2562,2564,2568,2570,2574,2576,2578,2578,2582,2586,2590,2594,2598,2604,2608,2612,2620,2624,2632,2642,2648,2656,2662,2670,2676,2680,2686,2692,2694,2698,2700,2700,2700,2698,2696,2694,2692,2688,2684,2680,2674,2666,2658,2650,2640,2624,2614,2602,2588,2582,2572,2564,2552,2542,2536,2524,2516,2508,2496,2488,2478,2470,2462,2454,2444…	1332,1328,1324,1322,1320,1316,1312,1306,1302,1300,1296,1290,1286,1278,1276,1272,1264,1256,1248,1240,1238,1230,1226,1220,1214,1206,1200,1196,1190,1184,1180,1172,1168,1162,1154,1148,1142,1136,1130,1124,1118,1112,1104,1100,1094,1086,1080,1076,1072,1068,1064,1060,1056,1050,1042,1036,1028,1020,1008,998,984,976,968,956,950,946,942,938,934,932,926,922,920,914,910,906,902,896,892,886,882,878,872,866,862,…
7	Active_zone	1203	2564,2562,2562,2562,2562,2564,2566,2566,2570,2574,2576,2582,2586,2592,2596,2602,2608,2614,2622,2628,2636,2642,2648,2656,2662,2668,2674,2680,2684,2690,2694,2698,2700,2700,2700,2702,2702,2700,2696,2694,2690,2686,2682,2678,2674,2668,2664,2658,2652,2644,2636,2630,2620,2612,2602,2590,2584,2572,2562,2556,2544,2536,2528,2520,2512,2504,2496,2488,2480,2472,2464,2456,2448,2440,2432,2424,2416,2408,2400,2394…	1290,1286,1284,1282,1280,1276,1270,1266,1254,1246,1242,1230,1222,1214,1206,1198,1192,1186,1178,1170,1162,1156,1148,1142,1136,1130,1122,1118,1112,1106,1102,1096,1090,1086,1080,1074,1068,1064,1058,1052,1046,1040,1034,1028,1022,1018,1010,1004,1000,996,990,984,976,970,964,954,950,944,940,936,932,928,924,920,916,912,910,908,906,904,900,898,894,890,886,882,878,872,866,862,858,852,848,842,838,832,828,82…
