# Supplementary material for: SynapsEM: Computer-Assisted Synapse Morphometry
Source: Front Synaptic Neurosci. 2020 Dec 18;12:584549. doi: 10.3389/fnsyn.2020.584549 (PMC7775558; doi:10.3389/fnsyn.2020.584549)
Supplement: Supplementary file 4 [file Data_Sheet_2.ZIP › c_elegans_reconstructed_bouton_analysis/syn4/new_slice-029.txt]

1	DCV	2607	1134	48
1	DCV	2488	1084	52
1	DCV	1946	1223	30
1	DCV	1918	1010	34
1	SV	2017.5	928.5	27.5
1	SV	1959.5	820.5	28.5
1	SV	2032	828	29
1	SV	1947.5	898.5	28.5
1	SV	2122	895	28
1	SV	2171.5	824.5	31.5
1	SV	2306.5	820.5	23.5
1	SV	2231.5	836.5	27.5
1	SV	2253.5	911.5	32.5
1	SV	2397.5	889.5	33.5
1	SV	2473	894	29
1	SV	2583.5	1051.5	28.5
1	SV	2413.5	1012.5	29.5
1	SV	2389.5	1089.5	32.5
1	SV	2286.5	1119.5	22.5
1	SV	2217.5	1163.5	31.5
1	SV	2131.5	1148.5	27.5
1	SV	2095.5	1203.5	25.5
1	SV	1955.5	1122.5	30.5
1	tethered_SV	1887.5	1101.5	28.5
1	SV	2075.5	1012.5	27.5
1	SV	2122	970	29
1	SV	2180	939	30
1	SV	2185	1012	28
1	SV	2284	1002	35
1	SV	1885	855	25
7	Plasma_membrane	2934.3807	2634,2630,2628,2626,2624,2620,2616,2614,2612,2610,2608,2606,2604,2604,2602,2602,2604,2604,2604,2606,2608,2608,2612,2614,2616,2620,2624,2630,2636,2642,2648,2652,2658,2664,2670,2676,2682,2686,2690,2696,2702,2706,2710,2712,2712,2714,2718,2720,2722,2724,2726,2728,2732,2734,2736,2740,2744,2748,2752,2756,2760,2762,2766,2770,2774,2778,2780,2780,2782,2782,2782,2782,2782,2780,2780,2778,2776,2776,2772,2772…	1478,1476,1474,1470,1464,1462,1458,1456,1450,1446,1440,1434,1428,1424,1418,1416,1412,1410,1406,1402,1400,1398,1394,1392,1390,1388,1384,1382,1378,1376,1374,1372,1370,1368,1364,1362,1358,1352,1348,1342,1334,1330,1324,1316,1312,1306,1298,1292,1286,1282,1276,1270,1266,1260,1256,1250,1246,1244,1242,1240,1238,1238,1236,1232,1228,1226,1222,1218,1214,1208,1206,1200,1194,1192,1186,1178,1174,1170,1162,1156…
7	Active_zone	1135.2721	2692,2690,2688,2686,2686,2684,2682,2680,2678,2676,2672,2670,2668,2668,2666,2664,2660,2658,2656,2654,2652,2650,2648,2646,2642,2638,2632,2626,2622,2614,2608,2602,2594,2586,2578,2570,2564,2558,2552,2546,2538,2534,2528,2522,2518,2512,2506,2500,2494,2488,2482,2478,2472,2466,2460,2454,2444,2438,2432,2426,2420,2416,2410,2404,2400,2394,2390,2384,2378,2372,2366,2362,2356,2350,2344,2336,2330,2322,2316,2312…	924,926,924,924,922,920,918,916,914,912,908,904,902,898,896,892,890,888,884,882,878,876,872,870,866,864,860,856,852,848,846,844,842,840,838,838,838,836,834,834,832,830,830,828,824,824,820,818,816,814,812,810,806,804,800,796,792,788,784,780,776,774,770,768,764,760,756,752,748,744,742,738,734,732,728,724,722,720,716,714,712,710,708,706,706,704,704,704,702,702,700,700,698,696,696,696,696,694,694,694…
