# Supplementary material for: SynapsEM: Computer-Assisted Synapse Morphometry
Source: Front Synaptic Neurosci. 2020 Dec 18;12:584549. doi: 10.3389/fnsyn.2020.584549 (PMC7775558; doi:10.3389/fnsyn.2020.584549)
Supplement: Supplementary file 4 [file Data_Sheet_2.ZIP › c_elegans_reconstructed_bouton_analysis/syn4/new_slice-028.txt]

1	LV	2337.5	782.5	42.5
1	DCV	2455	915	45
1	DCV	2523.5	1106.5	41.5
1	DCV	2290.5	1108.5	44.5
1	LV	2238	1230	57
1	DCV	2133.5	1321.5	39.5
1	tethered_SV	2655.5	1326.5	28.5
1	SV	2626	1159	30
1	SV	2665.5	1263.5	28.5
1	SV	2641	1048	32
1	SV	2605	983	31
1	SV	2533.5	943.5	27.5
1	SV	2364	882	31
1	SV	2347	1052	33
1	SV	2350.5	1135.5	31.5
1	SV	2165.5	982.5	31.5
1	SV	2220.5	964.5	33.5
1	SV	2205.5	1085.5	28.5
1	SV	2161.5	849.5	27.5
1	SV	2221	837	24
1	SV	2210	781	32
1	tethered_SV	2027.5	777.5	25.5
1	SV	1977.5	824.5	31.5
1	tethered_SV	1897.5	998.5	30.5
1	SV	1919.5	1098.5	25.5
1	SV	1957.5	996.5	26.5
1	SV	1979	951	32
1	SV	2047.5	849.5	29.5
1	SV	2101	811	28
1	SV	2124.5	910.5	35.5
1	SV	2019.5	1042.5	28.5
1	SV	2133	1155	34
1	SV	2144	1247	33
7	Plasma_membrane	2946.7112	2630,2634,2640,2644,2648,2656,2664,2672,2680,2690,2700,2706,2712,2718,2728,2730,2736,2742,2746,2752,2756,2762,2766,2768,2774,2776,2780,2782,2784,2786,2788,2788,2786,2784,2784,2782,2782,2780,2778,2776,2774,2774,2774,2774,2774,2774,2774,2774,2774,2774,2774,2774,2772,2772,2772,2772,2770,2770,2770,2768,2768,2766,2766,2766,2764,2764,2762,2762,2760,2760,2758,2756,2752,2750,2748,2746,2744,2740,2738,2734…	1418,1416,1414,1410,1406,1402,1398,1392,1386,1380,1374,1370,1368,1362,1358,1354,1348,1342,1336,1330,1324,1318,1312,1308,1300,1292,1286,1282,1276,1270,1262,1256,1252,1246,1240,1236,1230,1226,1220,1214,1208,1200,1194,1188,1182,1174,1168,1164,1162,1160,1152,1146,1138,1132,1126,1118,1110,1106,1096,1088,1084,1074,1068,1064,1054,1046,1038,1030,1022,1014,1006,998,990,984,978,972,966,962,960,954,950,948,…
7	Active_zone	1168.938	2732,2732,2732,2730,2728,2728,2726,2724,2720,2718,2716,2712,2710,2706,2704,2702,2698,2696,2694,2692,2690,2688,2684,2682,2680,2676,2672,2668,2664,2660,2658,2654,2648,2644,2640,2634,2628,2622,2616,2612,2606,2600,2594,2590,2584,2578,2574,2568,2562,2558,2552,2544,2538,2530,2522,2516,2508,2500,2494,2486,2480,2474,2466,2460,2452,2444,2436,2428,2420,2414,2406,2398,2392,2386,2378,2372,2364,2356,2348,2342…	960,956,954,952,952,948,946,944,940,938,936,932,930,924,920,916,912,908,902,898,894,890,886,880,878,874,868,864,860,858,854,852,852,850,850,848,846,846,844,842,842,840,838,838,836,834,830,828,824,820,816,810,808,800,796,792,788,784,780,776,772,768,766,762,758,756,752,750,746,744,740,738,734,732,728,726,722,720,716,714,712,708,706,704,702,700,698,696,694,692,690,688,686,686,684,682,680,680,678,678…
