# Supplementary material for: SynapsEM: Computer-Assisted Synapse Morphometry
Source: Front Synaptic Neurosci. 2020 Dec 18;12:584549. doi: 10.3389/fnsyn.2020.584549 (PMC7775558; doi:10.3389/fnsyn.2020.584549)
Supplement: Supplementary file 4 [file Data_Sheet_2.ZIP › c_elegans_reconstructed_bouton_analysis/syn4/new_slice-032.txt]

1	LV	1953	781	47
1	tethered_SV	2030	745	30
1	docked_SV	2095.5	731.5	31.5
1	SV	1853	827	30
1	SV	1853.5	907.5	31.5
1	SV	1812	954	30
1	tethered_SV	1787	1033	27
1	SV	1861.5	1075.5	35.5
1	SV	1931.5	1054.5	30.5
1	SV	1936	982	29
1	SV	1960	925	30
1	SV	2045	897	30
1	SV	2057.5	841.5	29.5
1	SV	2127.5	830.5	29.5
1	SV	2188	806	29
1	SV	1969.5	857.5	31.5
1	SV	2022	1024	31
1	SV	2077	967	31
1	SV	2155	976	28
1	SV	2121	921	31
1	SV	2285	820	29
1	SV	2292	923	33
1	SV	2395.5	865.5	29.5
1	SV	2460	919	34
1	SV	2580	981	26
1	SV	2199.5	1333.5	25.5
1	tethered_SV	2164	1370	28
1	SV	2010.5	1203.5	25.5
1	tethered_SV	1873.5	1207.5	26.5
1	SV	2121.5	1170.5	29.5
1	DCV	2205.5	1085.5	48.5
1	DCV	2031	1130	41
1	DCV	2175.5	1261.5	38.5
1	DCV	2622.5	1097.5	41.5
1	docked_SV	2292	1422	28
7	Plasma_membrane	2854.8684	2596,2594,2592,2592,2590,2588,2586,2586,2584,2582,2582,2582,2580,2580,2578,2578,2578,2578,2580,2582,2582,2584,2586,2590,2592,2596,2600,2604,2612,2614,2620,2626,2632,2634,2636,2642,2646,2650,2654,2658,2664,2666,2666,2668,2670,2672,2674,2676,2680,2682,2686,2690,2694,2696,2702,2704,2706,2708,2710,2712,2714,2714,2716,2718,2718,2720,2720,2720,2720,2720,2720,2720,2718,2718,2718,2718,2718,2718,2718,2718…	1400,1400,1400,1398,1398,1396,1394,1392,1390,1386,1384,1382,1378,1374,1372,1368,1366,1362,1360,1358,1354,1352,1348,1346,1344,1342,1340,1338,1336,1336,1334,1332,1328,1328,1326,1322,1320,1320,1316,1314,1310,1306,1302,1296,1292,1288,1282,1278,1274,1268,1264,1258,1254,1252,1246,1244,1240,1236,1232,1226,1220,1214,1208,1202,1198,1192,1188,1184,1180,1176,1174,1170,1168,1166,1164,1162,1160,1158,1156,1154…
7	Active_zone	1149.9746	2638,2636,2634,2634,2630,2628,2624,2618,2614,2610,2608,2604,2600,2596,2594,2590,2586,2582,2576,2570,2564,2558,2552,2544,2536,2528,2522,2514,2506,2498,2492,2486,2480,2476,2470,2464,2456,2450,2444,2438,2434,2428,2422,2416,2410,2402,2396,2390,2384,2376,2370,2364,2358,2352,2348,2342,2338,2336,2332,2328,2324,2322,2318,2316,2312,2308,2304,2302,2296,2292,2288,2284,2280,2276,2272,2270,2266,2262,2260,2256…	938,934,934,932,932,932,932,932,930,928,924,920,918,914,912,910,906,904,900,896,894,890,886,880,874,868,864,858,852,848,842,836,830,826,820,816,812,808,804,800,796,792,788,784,780,778,774,770,768,764,762,760,756,754,752,750,748,748,748,748,748,746,746,746,744,744,742,742,740,740,738,738,736,736,736,736,734,734,734,734,734,734,734,734,736,736,736,736,736,734,734,734,734,734,734,734,736,736,736,738…
