# Supplementary material for: SynapsEM: Computer-Assisted Synapse Morphometry
Source: Front Synaptic Neurosci. 2020 Dec 18;12:584549. doi: 10.3389/fnsyn.2020.584549 (PMC7775558; doi:10.3389/fnsyn.2020.584549)
Supplement: Supplementary file 4 [file Data_Sheet_2.ZIP › c_elegans_reconstructed_bouton_analysis/syn4/new_slice-027.txt]

1	LV	2230.5	1222.5	54.5
1	LV	2097	1099	53
1	LV	1865.5	1030.5	36.5
1	DCV	2135.5	1312.5	45.5
1	DCV	2253	1097	42
1	tethered_SV	2661	1334	26
1	docked_SV	2630	1387	25
1	SV	2654.5	1265.5	27.5
1	tethered_SV	2684	1119	27
1	SV	2633	969	28
1	tethered_SV	2606	912	28
1	SV	2503	886	28
1	docked_SV	2265	738	32
1	SV	2096.5	720.5	23.5
1	docked_SV	1971.5	763.5	24.5
1	SV	2055.5	802.5	27.5
1	SV	1925.5	824.5	29.5
1	SV	1899.5	937.5	27.5
1	SV	1978.5	1059.5	27.5
1	SV	1996.5	846.5	26.5
1	SV	2121	888	29
1	SV	2259	842	28
1	SV	2375	869	29
1	SV	2389.5	970.5	34.5
1	SV	2462.5	952.5	24.5
1	SV	2513.5	1015.5	27.5
1	SV	2440.5	1057.5	31.5
1	SV	2475.5	1134.5	27.5
1	SV	2234.5	977.5	27.5
1	SV	2229.5	917.5	26.5
1	SV	2129.5	975.5	26.5
7	Plasma_membrane	2996.1094	2626,2624,2622,2622,2620,2618,2618,2618,2616,2614,2614,2614,2616,2616,2618,2618,2618,2620,2622,2624,2624,2626,2628,2628,2630,2632,2634,2636,2640,2642,2644,2648,2650,2650,2652,2654,2656,2658,2662,2664,2666,2668,2670,2674,2676,2680,2682,2684,2686,2688,2692,2692,2694,2696,2698,2700,2702,2704,2706,2708,2712,2714,2716,2720,2722,2726,2730,2732,2736,2738,2740,2744,2748,2752,2758,2764,2766,2772,2776,2780…	1516,1512,1510,1506,1504,1500,1494,1492,1484,1478,1474,1466,1462,1458,1454,1450,1446,1442,1438,1438,1436,1432,1428,1426,1422,1420,1418,1416,1414,1412,1410,1408,1406,1404,1402,1400,1398,1396,1394,1392,1390,1388,1386,1384,1380,1378,1374,1372,1370,1366,1364,1362,1360,1358,1356,1354,1350,1348,1346,1346,1342,1340,1338,1336,1336,1334,1332,1332,1332,1330,1330,1328,1326,1324,1318,1312,1310,1302,1298,1292…
7	Active_zone	1162.1861	2698,2698,2696,2694,2692,2688,2686,2684,2682,2682,2678,2676,2674,2670,2668,2664,2660,2658,2656,2654,2652,2648,2646,2642,2640,2636,2634,2632,2630,2628,2624,2620,2616,2612,2610,2606,2602,2598,2594,2590,2586,2582,2578,2572,2568,2564,2560,2554,2548,2544,2538,2534,2530,2522,2518,2514,2508,2504,2498,2494,2488,2484,2478,2474,2468,2462,2456,2450,2444,2438,2432,2426,2420,2414,2406,2400,2394,2388,2382,2376…	958,956,956,954,954,952,950,946,944,940,936,934,930,926,922,916,914,910,908,902,900,898,896,892,888,884,882,878,872,868,864,862,858,856,854,850,848,846,844,844,842,842,842,840,840,840,840,840,838,838,836,836,834,832,830,828,826,824,822,820,818,814,812,810,808,804,800,796,794,790,788,786,782,780,778,774,772,770,768,766,764,762,758,756,752,750,748,746,744,742,740,738,736,734,732,732,730,728,726,724…
