# Supplementary material for: SynapsEM: Computer-Assisted Synapse Morphometry
Source: Front Synaptic Neurosci. 2020 Dec 18;12:584549. doi: 10.3389/fnsyn.2020.584549 (PMC7775558; doi:10.3389/fnsyn.2020.584549)
Supplement: Supplementary file 4 [file Data_Sheet_2.ZIP › c_elegans_reconstructed_bouton_analysis/syn4/new_slice-033.txt]

1	DCV	2673	1100	41
1	DCV	2576	1054	42
1	docked_SV	2403.5	806.5	26.5
1	tethered_SV	2212.5	764.5	26.5
1	tethered_SV	2141.5	762.5	29.5
1	tethered_SV	1951.5	841.5	35.5
1	SV	1897	928	30
1	SV	1899.5	1004.5	29.5
1	tethered_SV	1907	1219	27
1	SV	1982	1110	26
1	SV	1983.5	1001.5	28.5
1	SV	2068.5	984.5	24.5
1	SV	2119.5	956.5	32.5
1	SV	2092	1067	29
1	SV	2187	992	31
1	SV	2280.5	902.5	25.5
1	SV	2277	834	31
1	SV	2185.5	845.5	28.5
1	SV	2002	896	28
1	SV	2307	963	24
1	SV	2353	919	31
1	SV	2211.5	916.5	31.5
1	SV	2083.5	873.5	25.5
1	SV	2337.5	1034.5	29.5
1	SV	2423.5	1032.5	29.5
1	SV	2512	946	27
1	SV	2549.5	995.5	25.5
1	SV	2580	942	26
1	SV	2427.5	895.5	28.5
1	SV	2205	1284	32
7	Plasma_membrane	2724.9726	2622,2624,2626,2626,2624,2624,2622,2620,2618,2616,2614,2612,2610,2610,2608,2608,2608,2608,2608,2610,2612,2616,2620,2624,2628,2634,2638,2642,2648,2650,2652,2656,2662,2666,2672,2678,2682,2688,2692,2694,2702,2706,2710,2716,2720,2722,2724,2726,2728,2732,2732,2736,2738,2738,2742,2742,2744,2744,2746,2746,2744,2744,2744,2744,2744,2744,2742,2742,2740,2738,2738,2736,2734,2732,2732,2728,2728,2726,2724,2724…	1434,1430,1428,1426,1424,1422,1420,1414,1410,1406,1398,1392,1386,1380,1376,1372,1368,1364,1358,1352,1346,1342,1338,1336,1336,1336,1336,1334,1334,1334,1334,1334,1332,1330,1326,1324,1318,1310,1304,1300,1290,1286,1278,1268,1262,1256,1252,1246,1240,1236,1230,1222,1216,1212,1202,1196,1190,1184,1176,1172,1166,1162,1156,1152,1148,1142,1138,1136,1130,1126,1124,1118,1114,1112,1106,1100,1096,1090,1086,1080…
7	Active_zone	1037.4805	2660,2654,2652,2652,2648,2646,2644,2640,2638,2634,2632,2628,2626,2624,2620,2616,2614,2610,2608,2604,2602,2598,2596,2592,2590,2586,2584,2580,2576,2574,2572,2568,2566,2564,2564,2562,2560,2558,2556,2554,2552,2550,2548,2546,2544,2542,2540,2538,2536,2534,2532,2530,2528,2526,2524,2524,2522,2520,2518,2516,2516,2514,2512,2510,2508,2506,2504,2502,2502,2500,2498,2496,2494,2492,2490,2488,2486,2484,2482,2480…	920,918,914,912,910,908,906,906,904,902,900,898,896,894,892,890,888,886,884,882,880,878,876,872,870,866,864,862,860,858,858,856,856,856,854,854,854,852,850,850,848,846,844,844,842,842,842,840,840,840,838,838,838,838,838,836,836,836,836,836,834,834,834,834,834,834,832,832,830,828,828,826,826,824,824,822,820,820,818,816,816,814,812,810,808,806,804,802,802,800,798,798,796,794,792,792,790,788,786,786…
