# Supplementary material for: SynapsEM: Computer-Assisted Synapse Morphometry
Source: Front Synaptic Neurosci. 2020 Dec 18;12:584549. doi: 10.3389/fnsyn.2020.584549 (PMC7775558; doi:10.3389/fnsyn.2020.584549)
Supplement: Supplementary file 4 [file Data_Sheet_2.ZIP › c_elegans_reconstructed_bouton_analysis/syn4/new_slice-031.txt]

1	tethered_SV	2270	729	29
1	SV	2145.5	722.5	29.5
1	docked_SV	2046	732	31
1	SV	2105	773	30
1	SV	2036.5	793.5	25.5
1	LV	1972	872	39
1	tethered_SV	1944	1093	30
1	docked_SV	1941.5	1176.5	26.5
1	SV	2033.5	1066.5	31.5
1	SV	2088	976	27
1	SV	2049.5	890.5	27.5
1	SV	2151.5	891.5	34.5
1	SV	2176	807	29
1	SV	2231.5	777.5	30.5
1	LV	2321	815	42
1	LV	2414.5	768.5	40.5
1	tethered_SV	2512	791	27
1	SV	2564	856	28
1	SV	2616	945	32
1	SV	2623	1056	32
1	SV	2690	1035	32
1	SV	2380.5	1075.5	24.5
1	SV	2357.5	993.5	30.5
1	SV	2262.5	1150.5	30.5
1	LV	2246.5	1240.5	41.5
1	SV	2194	1149	31
1	SV	2115.5	1043.5	31.5
1	SV	2145	967	28
1	SV	2227.5	947.5	30.5
1	SV	2245.5	893.5	25.5
1	SV	2294	974	29
1	SV	2329	905	41
1	DCV	2301.5	1067.5	49.5
1	DCV	2000.5	977.5	36.5
1	docked_SV	2611	1346	32
1	tethered_SV	2338.5	1416.5	23.5
7	Plasma_membrane	2863.1326	2624,2622,2622,2622,2620,2618,2616,2614,2614,2612,2612,2610,2610,2610,2610,2610,2610,2612,2612,2614,2614,2616,2618,2620,2622,2624,2626,2630,2634,2636,2640,2644,2648,2650,2654,2656,2662,2668,2672,2676,2680,2684,2690,2694,2698,2702,2706,2708,2712,2714,2718,2720,2722,2724,2726,2726,2728,2728,2730,2730,2730,2730,2730,2730,2732,2734,2734,2738,2740,2744,2748,2752,2756,2760,2764,2768,2770,2772,2774,2776…	1470,1464,1462,1458,1452,1448,1444,1438,1434,1428,1424,1420,1416,1412,1408,1402,1396,1392,1388,1386,1384,1380,1378,1376,1372,1370,1366,1364,1360,1358,1354,1350,1346,1342,1340,1336,1330,1328,1324,1322,1318,1314,1310,1304,1300,1298,1294,1290,1286,1282,1280,1276,1274,1270,1266,1262,1258,1254,1250,1244,1240,1234,1228,1222,1216,1212,1206,1200,1196,1190,1186,1180,1176,1170,1164,1160,1156,1152,1146,1140…
7	Active_zone	1158.8694	2742,2740,2738,2736,2734,2732,2730,2728,2726,2724,2720,2718,2716,2712,2710,2706,2704,2700,2696,2694,2690,2686,2682,2680,2676,2672,2670,2668,2666,2664,2662,2660,2658,2656,2654,2652,2650,2648,2646,2642,2638,2636,2632,2630,2626,2622,2618,2616,2612,2608,2604,2598,2592,2584,2578,2572,2568,2562,2556,2550,2546,2540,2532,2528,2522,2516,2512,2506,2500,2494,2488,2484,2478,2474,2468,2464,2458,2452,2448,2442…	914,914,914,914,914,914,914,914,914,914,914,912,910,908,906,902,900,898,896,894,892,890,888,888,884,882,878,874,868,864,860,856,850,846,840,834,828,820,814,810,804,800,794,788,784,780,776,772,768,764,762,758,756,754,752,748,746,744,742,740,738,736,734,734,732,730,730,728,726,724,722,722,720,718,718,716,714,712,710,708,706,704,702,702,700,698,696,696,694,694,692,692,692,690,690,688,688,688,686,686…
