# Supplementary material for: SynapsEM: Computer-Assisted Synapse Morphometry
Source: Front Synaptic Neurosci. 2020 Dec 18;12:584549. doi: 10.3389/fnsyn.2020.584549 (PMC7775558; doi:10.3389/fnsyn.2020.584549)
Supplement: Supplementary file 4 [file Data_Sheet_2.ZIP › c_elegans_reconstructed_bouton_analysis/syn4/new_slice-030.txt]

1	tethered_SV	2210.5	705.5	23.5
1	docked_SV	2365.5	733.5	32.5
1	tethered_SV	2006	809	27
1	SV	2111	779	29
1	SV	2035.5	870.5	25.5
1	SV	2104.5	858.5	33.5
1	SV	2192	782	31
1	SV	2207.5	855.5	28.5
1	SV	2161.5	905.5	25.5
1	SV	2097	935	32
1	SV	1987.5	995.5	32.5
1	SV	2093	1033	26
1	SV	2140	1009	26
1	SV	2191	978	33
1	SV	2269	936	28
1	SV	2272.5	869.5	27.5
1	SV	2257	814	28
1	SV	2365	893	36
1	SV	2343.5	993.5	28.5
1	SV	2395	960	29
1	SV	2451	918	28
1	SV	2491.5	856.5	29.5
1	SV	2500	974	34
1	tethered_SV	2684	1238	25
1	SV	2188	1135	26
1	SV	2169	1072	27
1	SV	1979	1133	36
1	DCV	2251	1242	39
1	DCV	2269	1162	34
1	DCV	2337	1111	45
1	DCV	2584.5	1008.5	37.5
1	DCV	2620.5	1082.5	40.5
1	DCV	2249.5	1040.5	48.5
7	Plasma_membrane	2847.0306	2620,2620,2620,2618,2618,2618,2618,2616,2616,2616,2616,2616,2614,2614,2614,2618,2618,2620,2620,2622,2626,2630,2634,2640,2644,2646,2656,2662,2670,2676,2680,2686,2690,2694,2698,2702,2704,2710,2714,2718,2724,2728,2732,2734,2736,2740,2742,2744,2746,2746,2746,2746,2746,2748,2748,2748,2750,2752,2752,2754,2756,2760,2764,2768,2772,2778,2784,2788,2790,2796,2800,2804,2806,2808,2808,2808,2808,2806,2806,2806…	1460,1458,1456,1456,1454,1450,1446,1444,1438,1432,1428,1420,1412,1410,1404,1398,1392,1388,1384,1378,1372,1364,1360,1354,1352,1350,1344,1342,1340,1338,1336,1334,1330,1326,1322,1318,1316,1308,1304,1300,1294,1292,1286,1282,1278,1274,1268,1262,1254,1248,1244,1238,1232,1224,1218,1212,1206,1200,1196,1190,1186,1180,1172,1164,1158,1150,1138,1132,1128,1120,1114,1106,1100,1092,1086,1082,1076,1072,1068,1064…
7	Active_zone	1147.6739	2768,2762,2760,2758,2756,2754,2750,2748,2744,2742,2738,2736,2734,2730,2728,2724,2720,2716,2712,2708,2704,2700,2696,2692,2686,2682,2676,2672,2670,2662,2656,2652,2648,2644,2638,2634,2628,2622,2616,2612,2608,2602,2598,2592,2586,2580,2574,2568,2562,2556,2550,2544,2540,2536,2530,2526,2522,2518,2514,2510,2510,2504,2500,2496,2490,2486,2482,2478,2474,2470,2464,2458,2454,2448,2442,2434,2428,2420,2414,2408…	930,930,930,930,928,928,926,924,922,920,918,916,914,912,912,908,906,904,902,900,896,892,886,882,878,872,866,860,856,850,846,840,836,830,826,822,818,814,810,806,800,796,790,784,780,776,772,768,762,756,752,748,744,740,738,734,732,728,726,724,722,720,718,716,714,712,710,708,706,706,704,702,702,700,698,698,698,698,698,698,698,696,696,696,696,698,698,698,698,698,698,698,698,698,698,698,696,696,696,696…
