# Supplementary material for: SynapsEM: Computer-Assisted Synapse Morphometry
Source: Front Synaptic Neurosci. 2020 Dec 18;12:584549. doi: 10.3389/fnsyn.2020.584549 (PMC7775558; doi:10.3389/fnsyn.2020.584549)
Supplement: Supplementary file 4 [file Data_Sheet_2.ZIP › c_elegans_reconstructed_bouton_analysis/syn4/new_slice-034.txt]

1	docked_SV	1992.5	831.5	24.5
1	tethered_SV	2090.5	856.5	23.5
1	tethered_SV	2161	878	23
1	docked_SV	2231	881	21
1	tethered_SV	2313.5	928.5	28.5
1	SV	2273	952	30
1	SV	1983.5	905.5	27.5
1	SV	2046	903	27
1	SV	2027	969	26
1	SV	1963.5	996.5	29.5
1	tethered_SV	1914.5	1073.5	24.5
1	docked_SV	1922.5	1121.5	27.5
1	SV	2020	1079	25
1	SV	2089	1043	30
1	tethered_SV	2052	1213	24
1	SV	2126	1177	26
1	SV	2288	1026	27
1	SV	2376	1041	27
1	tethered_SV	2577.5	1150.5	27.5
1	tethered_SV	2209	1322	22
7	Plasma_membrane	2177.8033	2586,2588,2590,2596,2600,2606,2612,2616,2618,2624,2628,2632,2636,2640,2642,2644,2646,2648,2650,2650,2650,2652,2654,2654,2654,2654,2654,2652,2652,2650,2648,2646,2644,2642,2642,2640,2638,2636,2634,2632,2632,2630,2626,2624,2622,2618,2614,2612,2606,2602,2598,2594,2588,2582,2576,2570,2566,2560,2554,2548,2542,2538,2532,2526,2522,2516,2512,2506,2500,2496,2490,2486,2482,2480,2478,2472,2466,2458,2452,2448…	1326,1326,1324,1320,1316,1312,1308,1306,1304,1300,1296,1292,1290,1286,1284,1278,1272,1264,1258,1252,1246,1238,1234,1226,1216,1212,1206,1198,1192,1186,1178,1172,1166,1160,1154,1148,1142,1136,1130,1124,1120,1114,1110,1104,1098,1094,1088,1084,1080,1074,1070,1064,1060,1054,1050,1044,1038,1034,1030,1026,1022,1018,1014,1012,1008,1006,1004,1002,998,996,992,990,988,986,984,982,978,974,970,968,964,960,958…
7	Active_zone	841.1185	2518,2516,2514,2514,2512,2510,2508,2508,2506,2504,2500,2498,2496,2494,2490,2488,2486,2482,2480,2476,2472,2468,2462,2458,2454,2448,2444,2438,2434,2430,2424,2418,2412,2408,2402,2398,2392,2388,2382,2376,2372,2366,2362,2356,2352,2346,2340,2334,2328,2322,2318,2312,2308,2302,2296,2290,2284,2278,2272,2268,2262,2258,2252,2248,2242,2238,2234,2230,2224,2220,2216,2210,2204,2200,2194,2188,2182,2176,2168,2162…	1016,1014,1014,1012,1012,1012,1010,1008,1008,1006,1006,1004,1002,998,996,994,992,990,986,986,984,982,978,976,972,970,968,964,960,956,954,950,948,944,940,938,936,932,930,928,924,922,918,914,910,908,904,902,898,894,890,886,884,880,878,876,872,870,868,866,864,862,862,860,860,858,856,854,854,852,850,850,848,846,844,842,840,838,836,834,832,830,828,826,824,822,820,820,818,816,814,812,812,810,808,806,80…
