# Supplementary material for: SynapsEM: Computer-Assisted Synapse Morphometry
Source: Front Synaptic Neurosci. 2020 Dec 18;12:584549. doi: 10.3389/fnsyn.2020.584549 (PMC7775558; doi:10.3389/fnsyn.2020.584549)
Supplement: Supplementary file 4 [file Data_Sheet_2.ZIP › c_elegans_reconstructed_bouton_analysis/syn4/new_slice-035.txt]

1	docked_SV	2182.5	770.5	25.5
1	SV	1926	886	29
1	SV	2051.5	829.5	34.5
1	SV	1893	976	30
1	SV	1969	985	28
1	SV	2101	920	32
1	SV	2068.5	1000.5	35.5
1	SV	1984.5	1049.5	32.5
1	SV	2053.5	1073.5	30.5
1	SV	2169.5	900.5	26.5
1	SV	2214	844	27
1	SV	2246.5	913.5	32.5
1	SV	2526	1027	24
1	docked_SV	2520	932	28
1	SV	2314.5	864.5	23.5
1	LV	2319	951	40
1	LV	2412.5	903.5	34.5
1	tethered_SV	2152.5	1321.5	27.5
7	Plasma_membrane	2572.725	2602,2600,2600,2598,2598,2596,2596,2596,2594,2594,2594,2594,2594,2594,2596,2596,2598,2600,2602,2606,2610,2614,2620,2624,2628,2632,2636,2640,2644,2648,2652,2654,2656,2658,2660,2660,2660,2660,2658,2656,2654,2652,2650,2650,2648,2646,2646,2646,2646,2646,2648,2650,2652,2654,2658,2660,2664,2668,2670,2674,2676,2680,2684,2688,2690,2694,2696,2698,2700,2702,2704,2706,2708,2708,2708,2708,2706,2706,2704,2702…	1368,1368,1366,1364,1362,1360,1356,1352,1348,1344,1340,1334,1330,1326,1320,1316,1312,1308,1304,1298,1294,1292,1288,1286,1282,1280,1278,1274,1272,1268,1264,1260,1258,1254,1250,1248,1246,1242,1240,1236,1232,1228,1222,1218,1212,1208,1202,1198,1194,1190,1186,1182,1178,1174,1170,1168,1164,1162,1160,1158,1156,1154,1152,1150,1146,1142,1138,1134,1130,1126,1122,1118,1114,1108,1104,1100,1096,1090,1086,1082…
7	Active_zone	996.0029	2612,2608,2606,2604,2602,2600,2598,2596,2594,2590,2588,2586,2582,2580,2578,2574,2572,2568,2564,2562,2560,2556,2552,2548,2544,2540,2536,2528,2524,2520,2516,2510,2506,2500,2496,2492,2486,2482,2478,2474,2470,2464,2460,2456,2452,2448,2442,2438,2436,2430,2426,2422,2416,2412,2408,2404,2398,2394,2390,2386,2380,2376,2370,2366,2362,2356,2352,2348,2344,2338,2332,2328,2322,2318,2314,2310,2304,2300,2294,2288…	936,934,934,932,932,932,932,930,930,928,928,928,926,924,924,924,922,922,922,920,918,918,916,914,914,912,910,906,904,902,900,898,896,894,892,888,886,884,880,878,874,872,868,864,862,858,856,852,848,844,838,834,832,828,824,822,818,816,812,810,808,804,800,798,794,792,790,786,782,780,778,776,774,774,772,770,770,768,768,766,766,764,764,762,760,760,760,760,758,758,756,754,754,752,752,750,748,746,746,744…
7	Dense_projection	526.455	2026,2022,2024,2026,2032,2038,2044,2050,2056,2058,2062,2064,2064,2066,2066,2064,2062,2062,2060,2056,2052,2048,2046,2044,2040,2036,2034,2034,2034,2034,2034,2034,2034,2032,2032,2030,2028,2026,2022,2020,2016,2012,2008,2004,2002,1998,1994,1990,1988,1984,1980,1978,1974,1972,1966,1962,1958,1956,1952,1950,1946,1944,1940,1938,1936,1932,1928,1926,1922,1918,1914,1912,1908,1906,1902,1898,1896,1892,1888,1886…	714,718,718,720,720,722,724,728,732,736,740,742,744,746,750,754,758,760,762,764,764,766,766,766,768,770,772,774,776,778,782,784,788,790,792,792,794,794,794,792,792,790,786,784,782,780,780,778,776,776,774,774,774,774,774,774,776,776,776,776,778,778,778,778,778,780,780,782,784,786,788,790,792,794,796,798,802,806,808,810,812,812,814,814,814,814,814,812,810,808,806,804,800,796,792,786,782,778,776,772…
