# Supplementary material for: SynapsEM: Computer-Assisted Synapse Morphometry
Source: Front Synaptic Neurosci. 2020 Dec 18;12:584549. doi: 10.3389/fnsyn.2020.584549 (PMC7775558; doi:10.3389/fnsyn.2020.584549)
Supplement: Supplementary file 4 [file Data_Sheet_2.ZIP › c_elegans_reconstructed_bouton_analysis/syn4/new_slice-037.txt]

1	docked_SV	1792	977	26
1	tethered_SV	1950	872	26
1	SV	1862	935	25
1	SV	1871.5	1033.5	25.5
1	SV	1945.5	1016.5	27.5
1	SV	2005.5	956.5	26.5
1	SV	2025.5	915.5	27.5
1	tethered_SV	2112	902	26
1	SV	2181	930	30
1	SV	2084	1065	27
1	SV	2011	1084	30
1	SV	1957	1124	30
1	SV	2102.5	1117.5	25.5
1	SV	2042.5	1013.5	22.5
1	SV	2151	1071	26
1	SV	2230	1055	28
1	SV	2304	975	26
1	tethered_SV	2280.5	935.5	26.5
1	SV	2393	1098	22
1	SV	2343.5	1061.5	25.5
1	docked_SV	2508.5	1046.5	28.5
1	SV	2194	1357	25
1	SV	2284	1326	27
1	SV	2112.5	1193.5	26.5
1	SV	2173.5	1117.5	27.5
1	DCV	1986.5	1203.5	38.5
1	LV	2135	1003	41
7	Plasma_membrane	2456.3964	2558,2554,2554,2552,2552,2548,2546,2544,2542,2540,2538,2538,2536,2536,2536,2538,2538,2542,2542,2544,2548,2550,2552,2558,2564,2570,2576,2578,2584,2586,2588,2592,2592,2594,2596,2596,2596,2598,2598,2600,2602,2602,2602,2604,2604,2606,2608,2608,2610,2614,2616,2618,2622,2626,2628,2632,2632,2634,2636,2636,2638,2638,2638,2638,2638,2638,2638,2638,2636,2634,2632,2630,2628,2624,2622,2622,2620,2616,2614,2610…	1408,1404,1402,1398,1396,1394,1388,1384,1380,1376,1372,1368,1364,1358,1352,1350,1344,1338,1334,1328,1326,1322,1318,1316,1312,1310,1306,1306,1300,1298,1294,1286,1282,1274,1270,1268,1262,1256,1250,1244,1236,1232,1228,1220,1212,1208,1202,1196,1190,1186,1180,1174,1168,1162,1156,1152,1148,1142,1138,1132,1130,1124,1120,1118,1114,1110,1108,1104,1102,1100,1098,1096,1096,1094,1094,1092,1092,1090,1090,1090…
7	Dense_projection	198.4645	1870,1870,1870,1872,1874,1876,1880,1882,1886,1888,1890,1892,1894,1896,1896,1896,1896,1894,1892,1892,1890,1890,1888,1886,1884,1882,1880,1878,1874,1872,1870,1866,1862,1860,1856,1854,1850,1846,1842,1840,1838,1836,1834,1832,1830,1828,1828,1826,1826,1824,1824,1822,1822,1822,1822,1824,1824,1826,1828,1830,1832,1834,1838,1842,1846,1848,1848,1852,1854,1856,1860,1866	858,856,854,854,854,856,858,860,864,868,870,874,878,880,884,886,888,890,892,894,896,898,900,902,904,906,906,906,908,908,908,908,908,908,906,906,904,902,902,900,900,898,896,896,894,894,892,892,890,888,886,886,884,882,880,878,876,874,872,870,870,868,866,862,860,860,858,856,854,852,852,850
7	Active_zone	1369.0298	2534,2534,2534,2534,2534,2534,2534,2538,2540,2544,2548,2552,2556,2560,2564,2568,2572,2576,2578,2582,2586,2590,2594,2594,2596,2596,2598,2600,2600,2602,2604,2604,2604,2606,2606,2606,2608,2610,2610,2612,2616,2618,2620,2622,2624,2626,2628,2630,2632,2634,2636,2638,2640,2640,2642,2642,2644,2644,2644,2644,2642,2642,2640,2638,2636,2634,2632,2630,2628,2628,2626,2624,2622,2620,2618,2614,2612,2610,2608,2606…	1362,1360,1358,1354,1350,1346,1342,1336,1330,1326,1322,1318,1314,1310,1308,1304,1300,1298,1294,1292,1288,1286,1282,1280,1278,1272,1268,1264,1258,1254,1248,1242,1236,1230,1224,1218,1210,1204,1198,1192,1188,1182,1176,1172,1168,1162,1158,1152,1148,1144,1140,1136,1132,1130,1126,1122,1118,1116,1114,1112,1110,1108,1108,1106,1106,1104,1102,1102,1100,1098,1098,1096,1096,1094,1094,1092,1092,1092,1090,1090…
