# Supplementary material for: SynapsEM: Computer-Assisted Synapse Morphometry
Source: Front Synaptic Neurosci. 2020 Dec 18;12:584549. doi: 10.3389/fnsyn.2020.584549 (PMC7775558; doi:10.3389/fnsyn.2020.584549)
Supplement: Supplementary file 4 [file Data_Sheet_2.ZIP › c_elegans_reconstructed_bouton_analysis/syn4/new_slice-036.txt]

1	docked_SV	1818.5	841.5	31.5
1	docked_SV	1924	734	26
1	docked_SV	1993	723	30
1	tethered_SV	2051	741	31
1	tethered_SV	2265	828	29
1	SV	2305	883	32
1	SV	2389	985	28
1	docked_SV	2520	1283	29
1	SV	2253	938	29
1	SV	2073.5	978.5	26.5
1	SV	2049.5	915.5	26.5
1	SV	2057.5	861.5	29.5
1	SV	2025	804	30
1	SV	1967	840	28
1	SV	1937	906	23
1	SV	1888.5	1019.5	25.5
1	tethered_SV	1824.5	1025.5	25.5
1	SV	1930.5	982.5	26.5
1	SV	1995.5	950.5	28.5
1	SV	2111.5	935.5	25.5
1	SV	2127	825	28
1	tethered_SV	2187	777	29
1	SV	1985.5	1042.5	27.5
1	SV	2054.5	1051.5	30.5
1	SV	1996.5	1118.5	32.5
1	SV	1914.5	1125.5	25.5
1	SV	2108.5	1108.5	33.5
1	SV	2087.5	1197.5	27.5
1	LV	2136.5	900.5	44.5
1	SV	1878.5	826.5	28.5
7	Plasma_membrane	2495.4309	2560,2560,2560,2560,2560,2560,2558,2558,2558,2556,2554,2554,2552,2550,2550,2550,2550,2548,2548,2548,2548,2548,2548,2548,2548,2546,2546,2546,2546,2546,2546,2546,2546,2544,2544,2544,2544,2546,2546,2546,2548,2548,2550,2552,2554,2556,2556,2558,2560,2560,2562,2566,2570,2572,2574,2576,2580,2582,2584,2588,2588,2590,2590,2590,2590,2588,2586,2584,2582,2580,2578,2576,2576,2574,2574,2574,2574,2574,2576,2578…	1362,1360,1358,1356,1354,1352,1350,1348,1346,1344,1344,1342,1340,1336,1334,1332,1330,1330,1328,1326,1324,1322,1320,1318,1316,1314,1312,1310,1306,1304,1302,1300,1298,1296,1294,1292,1290,1286,1284,1282,1280,1278,1276,1272,1270,1266,1264,1262,1260,1258,1256,1254,1250,1246,1244,1240,1236,1234,1230,1226,1224,1220,1214,1212,1206,1202,1196,1192,1186,1180,1172,1168,1162,1154,1150,1146,1142,1136,1132,1128…
7	Active_zone	1361.6454	2546,2544,2544,2544,2546,2546,2548,2550,2552,2556,2560,2564,2568,2572,2574,2578,2580,2584,2586,2590,2590,2590,2590,2590,2588,2588,2586,2584,2582,2578,2576,2574,2572,2572,2572,2572,2570,2570,2572,2574,2576,2580,2584,2588,2592,2594,2596,2600,2602,2606,2610,2612,2616,2618,2618,2620,2620,2622,2622,2622,2622,2620,2620,2620,2620,2618,2616,2616,2616,2616,2614,2612,2610,2608,2606,2602,2600,2596,2592,2590…	1292,1294,1292,1290,1286,1282,1278,1272,1268,1262,1256,1250,1244,1240,1236,1232,1230,1228,1224,1222,1218,1214,1208,1204,1200,1198,1196,1194,1190,1186,1180,1176,1172,1168,1162,1158,1152,1146,1142,1136,1130,1126,1120,1116,1114,1110,1106,1102,1100,1094,1088,1084,1078,1074,1068,1064,1060,1056,1052,1048,1044,1040,1036,1032,1028,1022,1018,1014,1006,1002,998,994,990,986,984,980,976,974,970,966,964,960,9…
7	Dense_projection	279.8464	1864,1862,1862,1864,1866,1868,1868,1870,1874,1878,1880,1882,1884,1884,1884,1882,1880,1878,1874,1872,1872,1872,1872,1874,1874,1876,1876,1878,1880,1880,1882,1882,1882,1880,1878,1876,1874,1870,1866,1864,1860,1856,1854,1850,1848,1846,1844,1842,1842,1840,1840,1840,1840,1838,1838,1836,1836,1834,1834,1832,1830,1828,1826,1824,1822,1822,1822,1822,1820,1820,1820,1820,1820,1820,1820,1818,1818,1816,1816,1814…	728,728,726,726,726,726,728,728,730,732,732,734,736,738,740,742,746,748,752,754,756,758,760,762,764,766,768,770,772,774,776,778,780,782,784,784,786,786,786,786,784,784,784,784,784,786,788,790,792,796,798,800,804,806,808,808,810,810,812,812,812,812,812,812,812,810,808,806,804,802,798,796,794,792,790,788,786,784,782,782,780,780,778,776,774,774,772,770,768,768,766,764,762,760,760,758,756,754,752,752…
