# Supplementary material for: SynapsEM: Computer-Assisted Synapse Morphometry
Source: Front Synaptic Neurosci. 2020 Dec 18;12:584549. doi: 10.3389/fnsyn.2020.584549 (PMC7775558; doi:10.3389/fnsyn.2020.584549)
Supplement: Supplementary file 4 [file Data_Sheet_2.ZIP › c_elegans_reconstructed_bouton_analysis/syn4/new_slice-045.txt]

1	SV	2101	1173	30
1	LV	2154	1308	41
7	Plasma_membrane	1640.8271	2414,2416,2418,2418,2418,2420,2422,2424,2424,2426,2428,2430,2434,2436,2440,2442,2446,2448,2450,2452,2454,2456,2456,2458,2458,2460,2460,2460,2462,2462,2462,2462,2462,2462,2462,2462,2462,2462,2460,2458,2458,2456,2454,2452,2450,2450,2448,2444,2442,2440,2438,2438,2436,2434,2432,2430,2428,2426,2424,2418,2412,2410,2404,2398,2392,2386,2382,2376,2368,2362,2356,2350,2344,2340,2332,2326,2320,2316,2310,2304…	1366,1366,1366,1364,1362,1362,1360,1360,1358,1358,1356,1356,1354,1350,1348,1344,1340,1336,1332,1328,1322,1318,1316,1312,1310,1306,1302,1300,1298,1296,1294,1292,1288,1286,1284,1282,1280,1278,1276,1274,1270,1268,1264,1260,1256,1252,1246,1242,1236,1230,1226,1218,1212,1206,1200,1196,1190,1188,1182,1174,1168,1164,1158,1152,1144,1138,1130,1124,1118,1112,1106,1100,1096,1092,1086,1082,1080,1078,1076,1072…
7	Active_zone	682.8281	2464,2462,2462,2462,2462,2460,2458,2456,2452,2450,2448,2444,2442,2438,2436,2432,2430,2428,2422,2420,2416,2412,2410,2406,2402,2398,2394,2388,2384,2378,2374,2368,2362,2356,2350,2344,2336,2330,2322,2316,2308,2302,2296,2290,2284,2278,2272,2266,2260,2252,2246,2240,2234,2228,2224,2216,2210,2206,2198,2188,2182,2176,2166,2160,2152,2146,2140,2136,2128,2122,2116,2110,2106,2098,2092,2088,2082,2080,2076,2070…	1286,1280,1278,1276,1272,1268,1262,1258,1250,1244,1238,1230,1224,1216,1208,1198,1194,1190,1182,1178,1172,1168,1162,1158,1154,1150,1144,1140,1136,1130,1124,1118,1114,1110,1104,1100,1096,1092,1088,1084,1080,1078,1074,1070,1066,1062,1058,1054,1050,1044,1040,1036,1030,1026,1024,1018,1014,1012,1008,1004,1002,1000,998,996,994,994,992,992,990,990,988,988,988,988,988,988,988,988,988,988,988,988,988,990,9…
