# Supplementary material for: SynapsEM: Computer-Assisted Synapse Morphometry
Source: Front Synaptic Neurosci. 2020 Dec 18;12:584549. doi: 10.3389/fnsyn.2020.584549 (PMC7775558; doi:10.3389/fnsyn.2020.584549)
Supplement: Supplementary file 4 [file Data_Sheet_2.ZIP › c_elegans_reconstructed_bouton_analysis/syn4/new_slice-044.txt]

1	docked_SV	2332.5	1039.5	31.5
1	tethered_SV	2155	1004	24
1	SV	2231.5	1258.5	26.5
1	SV	2174.5	1316.5	26.5
1	SV	1947.5	1115.5	30.5
1	tethered_SV	1967.5	1033.5	28.5
7	Plasma_membrane	1719.3194	2448,2450,2450,2450,2450,2450,2450,2452,2452,2452,2454,2454,2454,2454,2452,2450,2450,2448,2448,2450,2452,2456,2458,2460,2460,2462,2464,2464,2464,2464,2464,2462,2462,2460,2456,2454,2452,2450,2446,2444,2442,2440,2436,2434,2432,2430,2426,2424,2422,2420,2418,2416,2414,2410,2408,2404,2402,2398,2394,2390,2386,2382,2376,2370,2364,2358,2352,2346,2340,2334,2328,2322,2316,2312,2306,2302,2298,2294,2288,2282…	1306,1302,1300,1298,1296,1294,1292,1286,1280,1274,1266,1260,1254,1244,1236,1230,1224,1216,1210,1202,1194,1186,1178,1172,1168,1160,1154,1150,1144,1140,1134,1130,1126,1122,1116,1112,1108,1106,1100,1098,1096,1092,1090,1088,1084,1082,1080,1078,1074,1070,1066,1064,1062,1058,1056,1052,1050,1048,1046,1042,1038,1036,1032,1030,1026,1024,1022,1020,1018,1016,1012,1010,1008,1006,1004,1000,998,996,994,990,988…
7	Active_zone	820.4464	2448,2450,2450,2450,2452,2452,2454,2454,2454,2456,2456,2458,2458,2456,2456,2456,2456,2456,2458,2458,2458,2460,2462,2462,2464,2466,2466,2468,2468,2468,2466,2466,2464,2462,2460,2458,2454,2452,2448,2446,2444,2442,2438,2436,2432,2430,2426,2418,2416,2410,2402,2394,2390,2384,2376,2372,2366,2360,2352,2348,2346,2342,2336,2330,2322,2318,2312,2306,2302,2296,2290,2284,2276,2270,2264,2258,2252,2244,2236,2230…	1286,1280,1278,1276,1270,1266,1260,1254,1248,1242,1234,1226,1218,1212,1208,1200,1194,1190,1182,1178,1174,1168,1162,1156,1150,1144,1138,1132,1128,1124,1120,1116,1112,1110,1106,1104,1102,1100,1098,1096,1092,1090,1086,1084,1080,1076,1074,1068,1066,1062,1058,1052,1050,1046,1040,1036,1032,1028,1024,1022,1022,1020,1016,1014,1008,1006,1004,1002,998,994,992,988,986,982,980,976,974,970,968,964,962,960,960…
