# Supplementary material for: SynapsEM: Computer-Assisted Synapse Morphometry
Source: Front Synaptic Neurosci. 2020 Dec 18;12:584549. doi: 10.3389/fnsyn.2020.584549 (PMC7775558; doi:10.3389/fnsyn.2020.584549)
Supplement: Supplementary file 4 [file Data_Sheet_2.ZIP › c_elegans_reconstructed_bouton_analysis/syn4/new_slice-046.txt]

1	docked_SV	2118	1386	24
1	SV	2067	1156	30
7	Plasma_membrane	1583.0907	2292,2294,2296,2298,2300,2302,2304,2306,2310,2314,2320,2326,2332,2338,2344,2350,2358,2364,2370,2376,2380,2386,2390,2394,2398,2400,2400,2402,2400,2400,2396,2394,2390,2386,2382,2378,2372,2368,2364,2358,2352,2348,2342,2338,2334,2330,2328,2326,2324,2322,2318,2314,2312,2308,2304,2298,2294,2288,2282,2278,2272,2268,2262,2254,2246,2240,2232,2224,2218,2212,2208,2200,2194,2188,2182,2176,2172,2166,2158,2152…	1410,1410,1412,1412,1412,1412,1412,1412,1410,1410,1406,1404,1402,1398,1396,1390,1384,1380,1374,1370,1368,1364,1358,1354,1348,1344,1338,1332,1326,1322,1314,1308,1302,1296,1290,1284,1278,1274,1268,1262,1254,1248,1242,1238,1234,1228,1224,1222,1216,1212,1206,1200,1194,1186,1178,1170,1162,1154,1146,1138,1130,1124,1118,1112,1108,1102,1096,1088,1082,1076,1070,1064,1060,1054,1048,1042,1040,1038,1036,1034…
7	Active_zone	589.0001	2384,2380,2376,2372,2368,2366,2362,2356,2354,2352,2350,2348,2344,2342,2338,2334,2330,2324,2316,2308,2300,2292,2284,2276,2268,2260,2256,2250,2246,2240,2234,2230,2224,2220,2214,2208,2200,2192,2184,2176,2168,2160,2150,2142,2134,2126,2118,2108,2100,2090,2082,2072,2064,2056,2048,2042,2034,2026,2020,2016,2010,2006,2002,1998,1992,1988,1982,1976,1970,1964,1958,1952,1944,1938,1932,1926,1922,1922,1924	1292,1290,1288,1284,1280,1276,1272,1264,1260,1254,1246,1240,1234,1230,1226,1218,1210,1200,1192,1182,1172,1162,1152,1142,1134,1124,1116,1110,1104,1098,1094,1090,1086,1082,1076,1072,1068,1064,1060,1056,1050,1046,1042,1040,1036,1034,1032,1032,1030,1032,1032,1032,1034,1036,1036,1038,1038,1042,1044,1046,1048,1048,1050,1050,1052,1054,1054,1056,1058,1060,1062,1064,1064,1066,1068,1070,1072,1070,1066
