# Supplementary material for: SynapsEM: Computer-Assisted Synapse Morphometry
Source: Front Synaptic Neurosci. 2020 Dec 18;12:584549. doi: 10.3389/fnsyn.2020.584549 (PMC7775558; doi:10.3389/fnsyn.2020.584549)
Supplement: Supplementary file 4 [file Data_Sheet_2.ZIP › c_elegans_reconstructed_bouton_analysis/syn4/new_slice-047.txt]

1	tethered_SV	1906	1261	26
7	Plasma_membrane	1461.1747	2198,2196,2200,2202,2204,2208,2214,2222,2228,2236,2244,2252,2258,2266,2272,2278,2286,2292,2298,2304,2308,2314,2316,2318,2322,2328,2332,2336,2340,2344,2348,2352,2358,2362,2368,2374,2380,2384,2388,2390,2392,2392,2392,2392,2390,2388,2386,2384,2382,2380,2376,2372,2366,2362,2358,2356,2352,2346,2342,2338,2334,2330,2324,2320,2316,2312,2310,2306,2302,2298,2294,2290,2286,2282,2276,2272,2268,2262,2258,2254…	1412,1412,1412,1414,1416,1420,1422,1424,1426,1428,1428,1428,1426,1424,1422,1418,1416,1412,1408,1402,1398,1394,1392,1390,1388,1384,1384,1382,1382,1380,1380,1380,1380,1380,1378,1376,1372,1366,1360,1354,1348,1342,1334,1326,1320,1314,1308,1300,1294,1290,1286,1282,1278,1276,1272,1268,1262,1256,1252,1246,1242,1236,1232,1226,1220,1214,1206,1198,1190,1182,1172,1162,1154,1148,1142,1138,1134,1130,1126,1122…
7	Active_zone	510.3452	2376,2372,2368,2366,2364,2362,2360,2358,2354,2350,2348,2344,2336,2334,2330,2328,2326,2326,2324,2324,2322,2322,2322,2320,2318,2318,2316,2316,2314,2312,2310,2308,2306,2304,2300,2296,2292,2288,2284,2280,2276,2272,2268,2266,2262,2258,2254,2250,2246,2238,2236,2232,2228,2224,2220,2216,2212,2206,2200,2196,2190,2190,2186,2182,2176,2172,2166,2160,2154,2148,2144,2138,2134,2130,2124,2118,2112,2106,2102,2096…	1286,1284,1284,1284,1284,1282,1280,1280,1278,1276,1274,1272,1270,1266,1262,1254,1252,1246,1240,1236,1232,1228,1224,1218,1216,1212,1208,1204,1200,1198,1194,1190,1186,1180,1176,1170,1166,1162,1158,1152,1148,1144,1140,1136,1132,1128,1124,1122,1118,1114,1112,1108,1106,1104,1102,1098,1096,1092,1090,1088,1086,1084,1084,1082,1080,1078,1076,1074,1072,1072,1070,1070,1068,1068,1066,1066,1066,1064,1064,1064…
