# Supplementary material for: SynapsEM: Computer-Assisted Synapse Morphometry
Source: Front Synaptic Neurosci. 2020 Dec 18;12:584549. doi: 10.3389/fnsyn.2020.584549 (PMC7775558; doi:10.3389/fnsyn.2020.584549)
Supplement: Supplementary file 4 [file Data_Sheet_2.ZIP › c_elegans_reconstructed_bouton_analysis/syn4/new_slice-043.txt]

1	docked_SV	2241	988	30
1	SV	2077	1019	28
1	SV	2026	1060	26
1	docked_SV	1935.5	1007.5	25.5
1	DCV	2076	1245	34
1	tethered_SV	1978.5	1252.5	23.5
1	SV	2185	1294	31
7	Plasma_membrane	1888.0165	2440,2442,2442,2444,2448,2448,2450,2452,2452,2450,2450,2450,2448,2448,2446,2444,2442,2442,2440,2438,2438,2438,2438,2438,2438,2440,2442,2444,2446,2448,2450,2454,2460,2462,2468,2474,2478,2482,2486,2490,2494,2496,2500,2504,2506,2506,2508,2508,2508,2508,2508,2508,2506,2502,2500,2496,2492,2488,2484,2480,2478,2472,2470,2466,2462,2456,2452,2446,2440,2434,2428,2422,2416,2408,2402,2396,2390,2382,2376,2370…	1350,1350,1348,1346,1342,1338,1334,1326,1322,1318,1312,1308,1304,1296,1290,1284,1278,1272,1266,1262,1256,1250,1246,1242,1238,1232,1228,1224,1222,1218,1214,1208,1204,1202,1198,1192,1190,1186,1182,1176,1172,1166,1162,1156,1152,1148,1142,1138,1132,1128,1122,1116,1112,1106,1100,1092,1086,1082,1078,1076,1074,1072,1070,1068,1066,1064,1062,1058,1056,1052,1050,1046,1044,1040,1038,1034,1032,1030,1028,1026…
7	Active_zone	975.0968	2448,2448,2448,2448,2448,2448,2448,2448,2446,2446,2444,2442,2440,2438,2436,2436,2434,2434,2434,2436,2436,2438,2440,2442,2444,2446,2448,2452,2456,2460,2464,2468,2472,2478,2484,2490,2496,2500,2504,2508,2510,2510,2510,2510,2512,2512,2512,2512,2512,2510,2510,2508,2506,2504,2502,2500,2498,2494,2492,2488,2486,2484,2480,2476,2472,2470,2468,2464,2460,2458,2452,2448,2444,2440,2434,2428,2420,2414,2410,2400…	1324,1320,1318,1316,1314,1312,1306,1302,1298,1294,1290,1284,1280,1276,1270,1266,1262,1258,1254,1248,1246,1240,1236,1232,1230,1226,1224,1218,1214,1208,1204,1202,1198,1190,1186,1182,1174,1168,1164,1158,1152,1148,1144,1142,1136,1132,1128,1124,1120,1118,1114,1112,1108,1104,1100,1098,1096,1092,1090,1088,1086,1084,1080,1078,1076,1074,1072,1072,1070,1068,1066,1064,1062,1060,1058,1056,1054,1052,1050,1046…
