# Supplementary material for: SynapsEM: Computer-Assisted Synapse Morphometry
Source: Front Synaptic Neurosci. 2020 Dec 18;12:584549. doi: 10.3389/fnsyn.2020.584549 (PMC7775558; doi:10.3389/fnsyn.2020.584549)
Supplement: Supplementary file 4 [file Data_Sheet_2.ZIP › c_elegans_reconstructed_bouton_analysis/syn4/new_slice-042.txt]

1	docked_SV	2017.5	1247.5	30.5
1	SV	1955.5	1089.5	28.5
1	SV	1957.5	1042.5	30.5
1	tethered_SV	2058.5	924.5	33.5
1	SV	2214	1105	28
1	SV	2276	1025	27
1	SV	2174	981	26
1	tethered_SV	2365	999	29
1	SV	2117.5	1042.5	29.5
7	Plasma_membrane	1969.3263	2520,2518,2516,2514,2510,2508,2506,2504,2500,2498,2496,2496,2500,2502,2506,2508,2510,2516,2520,2526,2532,2540,2546,2556,2564,2570,2574,2578,2582,2584,2586,2586,2586,2584,2580,2578,2574,2570,2568,2564,2560,2554,2548,2542,2536,2530,2524,2516,2510,2504,2496,2490,2482,2474,2468,2462,2456,2450,2444,2440,2434,2430,2424,2418,2414,2408,2404,2398,2394,2392,2388,2382,2380,2374,2368,2364,2358,2354,2348,2342…	1308,1306,1304,1302,1300,1296,1292,1286,1280,1276,1270,1262,1254,1246,1238,1232,1226,1220,1214,1208,1204,1198,1190,1182,1172,1164,1156,1150,1142,1134,1126,1120,1114,1110,1104,1100,1094,1088,1084,1078,1074,1068,1064,1058,1054,1048,1044,1038,1034,1030,1028,1026,1026,1026,1024,1022,1020,1016,1014,1010,1006,1002,1000,996,992,988,986,982,978,974,972,968,964,962,958,956,950,946,942,940,936,932,926,922,…
7	Active_zone	1041.1652	2498,2494,2494,2494,2494,2496,2496,2496,2500,2504,2512,2520,2526,2534,2542,2550,2554,2558,2562,2568,2574,2578,2582,2584,2586,2590,2590,2590,2588,2586,2584,2584,2580,2578,2578,2576,2574,2570,2570,2564,2560,2556,2552,2548,2544,2540,2532,2526,2520,2518,2512,2508,2504,2494,2486,2478,2468,2460,2452,2442,2428,2418,2410,2402,2394,2386,2380,2372,2360,2354,2352,2346,2334,2328,2314,2306,2298,2290,2284,2280…	1280,1278,1274,1268,1266,1262,1254,1246,1238,1228,1218,1210,1208,1202,1196,1190,1186,1182,1178,1170,1162,1154,1146,1142,1136,1126,1122,1118,1116,1112,1108,1104,1102,1098,1094,1092,1088,1086,1082,1076,1072,1068,1066,1062,1058,1054,1048,1046,1042,1038,1030,1026,1024,1022,1018,1014,1010,1006,1002,998,992,990,986,980,974,968,964,960,954,950,948,946,938,934,926,922,916,910,906,906,902,898,894,892,890,…
