# Supplementary material for: SynapsEM: Computer-Assisted Synapse Morphometry
Source: Front Synaptic Neurosci. 2020 Dec 18;12:584549. doi: 10.3389/fnsyn.2020.584549 (PMC7775558; doi:10.3389/fnsyn.2020.584549)
Supplement: Supplementary file 4 [file Data_Sheet_2.ZIP › c_elegans_reconstructed_bouton_analysis/syn4/new_slice-040.txt]

1	docked_SV	1971	921	29
1	docked_SV	2097.5	905.5	27.5
1	tethered_SV	2172.5	942.5	30.5
1	docked_SV	2245.5	937.5	28.5
1	tethered_SV	1936.5	981.5	25.5
1	tethered_SV	1927.5	1042.5	27.5
1	SV	2052.5	973.5	25.5
1	tethered_SV	2037	921	32
1	SV	2145.5	1044.5	27.5
1	SV	2096.5	1001.5	25.5
1	SV	2071.5	1113.5	25.5
1	SV	2079	1049	20
1	SV	1987.5	1067.5	28.5
1	SV	1991.5	1144.5	26.5
1	SV	2216	1068	26
1	SV	2318.5	1033.5	27.5
1	SV	2343	1095	26
1	tethered_SV	2389	1019	29
1	SV	2281.5	993.5	33.5
1	SV	2286	1214	31
1	SV	2221.5	1329.5	30.5
1	LV	2133.5	1234.5	66.5
7	Plasma_membrane	2091.289	2520,2520,2520,2518,2518,2516,2514,2512,2508,2506,2504,2500,2498,2496,2496,2496,2498,2500,2500,2502,2504,2508,2512,2518,2522,2528,2536,2540,2548,2554,2560,2564,2570,2576,2582,2586,2590,2590,2592,2592,2592,2592,2592,2592,2592,2592,2592,2590,2588,2586,2582,2580,2578,2574,2570,2564,2560,2554,2548,2544,2538,2528,2522,2516,2512,2506,2500,2496,2490,2482,2478,2472,2464,2458,2450,2442,2436,2428,2422,2414…	1360,1356,1354,1352,1350,1346,1344,1340,1334,1330,1324,1318,1310,1306,1298,1292,1282,1274,1270,1262,1254,1248,1242,1234,1232,1230,1230,1228,1224,1218,1214,1210,1206,1200,1194,1186,1180,1174,1168,1160,1154,1146,1140,1134,1128,1120,1114,1108,1104,1100,1094,1092,1088,1086,1084,1080,1078,1074,1068,1066,1062,1058,1056,1050,1048,1042,1036,1034,1028,1022,1018,1012,1004,1000,996,990,984,980,976,972,966,9…
7	Active_zone	1059.369	2500,2500,2500,2500,2498,2498,2496,2496,2496,2498,2498,2498,2500,2504,2508,2512,2516,2522,2530,2538,2544,2550,2560,2564,2570,2574,2578,2580,2582,2582,2584,2584,2586,2586,2586,2586,2586,2586,2586,2584,2582,2580,2576,2574,2570,2566,2564,2560,2558,2554,2550,2548,2544,2542,2538,2536,2534,2530,2526,2524,2520,2516,2512,2508,2504,2500,2496,2490,2486,2480,2476,2470,2464,2460,2454,2448,2442,2436,2430,2426…	1316,1312,1306,1302,1296,1292,1286,1280,1272,1266,1262,1256,1252,1246,1240,1234,1228,1222,1218,1212,1210,1206,1200,1196,1192,1188,1184,1180,1174,1170,1164,1160,1154,1150,1146,1140,1134,1128,1124,1118,1112,1106,1102,1096,1090,1084,1080,1076,1072,1068,1066,1064,1062,1060,1058,1056,1054,1054,1052,1050,1050,1048,1046,1044,1040,1038,1034,1030,1026,1020,1016,1010,1006,1000,994,990,986,982,978,976,972,9…
