# Supplementary material for: SynapsEM: Computer-Assisted Synapse Morphometry
Source: Front Synaptic Neurosci. 2020 Dec 18;12:584549. doi: 10.3389/fnsyn.2020.584549 (PMC7775558; doi:10.3389/fnsyn.2020.584549)
Supplement: Supplementary file 4 [file Data_Sheet_2.ZIP › c_elegans_reconstructed_bouton_analysis/syn4/new_slice-041.txt]

1	tethered_SV	1979	954	30
1	docked_SV	2037.5	915.5	28.5
1	tethered_SV	2105	943	31
1	SV	2059.5	1007.5	29.5
1	SV	1995.5	1063.5	30.5
1	SV	2162.5	988.5	26.5
1	SV	2105.5	1062.5	32.5
1	SV	2156	1162	27
1	SV	2215	1129	26
1	SV	2224.5	1063.5	30.5
1	tethered_SV	2356	994	28
1	tethered_SV	2426	1035	34
1	SV	2286.5	1206.5	26.5
1	SV	2228	1228	29
1	LV	2227	1318	49
7	Plasma_membrane	2028.5659	2518,2514,2512,2512,2510,2508,2506,2506,2504,2502,2500,2500,2500,2500,2500,2502,2502,2504,2508,2510,2514,2518,2520,2526,2528,2532,2536,2540,2546,2550,2556,2558,2564,2566,2572,2576,2582,2586,2590,2592,2592,2592,2592,2592,2592,2592,2590,2590,2588,2584,2582,2578,2574,2570,2568,2566,2564,2562,2558,2558,2554,2552,2550,2548,2542,2540,2538,2534,2528,2524,2522,2518,2514,2510,2504,2498,2492,2486,2480,2474…	1338,1334,1332,1330,1326,1324,1320,1314,1310,1304,1300,1294,1288,1284,1276,1272,1268,1260,1254,1248,1242,1238,1234,1230,1226,1224,1222,1220,1216,1214,1210,1208,1202,1200,1194,1188,1184,1178,1172,1168,1164,1158,1152,1148,1142,1136,1130,1126,1122,1116,1112,1108,1104,1102,1098,1094,1090,1090,1088,1086,1082,1080,1078,1074,1072,1070,1068,1066,1064,1060,1058,1054,1050,1044,1040,1034,1028,1022,1016,1010…
7	Active_zone	1035.3244	2494,2494,2494,2494,2494,2496,2496,2496,2498,2498,2500,2502,2504,2506,2510,2514,2516,2520,2522,2522,2524,2530,2536,2540,2544,2552,2558,2562,2568,2574,2578,2582,2586,2588,2592,2592,2594,2594,2594,2594,2592,2592,2592,2592,2590,2588,2586,2584,2582,2580,2578,2576,2574,2570,2568,2564,2562,2560,2558,2554,2552,2548,2546,2542,2538,2534,2530,2526,2522,2518,2516,2510,2504,2500,2494,2490,2486,2480,2474,2470…	1314,1310,1308,1306,1302,1298,1294,1288,1284,1280,1274,1270,1264,1256,1250,1242,1236,1232,1230,1228,1226,1220,1214,1210,1208,1202,1196,1194,1188,1182,1176,1172,1168,1164,1162,1158,1154,1150,1146,1142,1140,1136,1132,1128,1124,1120,1118,1116,1114,1112,1110,1108,1106,1104,1102,1100,1098,1094,1090,1088,1084,1080,1076,1072,1068,1064,1062,1058,1054,1048,1046,1040,1034,1030,1026,1022,1020,1014,1010,1004…
