# Supplementary material for: SynapsEM: Computer-Assisted Synapse Morphometry
Source: Front Synaptic Neurosci. 2020 Dec 18;12:584549. doi: 10.3389/fnsyn.2020.584549 (PMC7775558; doi:10.3389/fnsyn.2020.584549)
Supplement: Supplementary file 5 [file Data_Sheet_3.ZIP]

Archive with 56 entries (55 files):
- c_elegans_synaptic_profile_analysis/
- __MACOSX/._c_elegans_synaptic_profile_analysis
- c_elegans_synaptic_profile_analysis/syn2-039.txt
- __MACOSX/c_elegans_synaptic_profile_analysis/._syn2-039.txt
- c_elegans_synaptic_profile_analysis/syn3-014.txt
- __MACOSX/c_elegans_synaptic_profile_analysis/._syn3-014.txt
- c_elegans_synaptic_profile_analysis/syn3-015.txt
- __MACOSX/c_elegans_synaptic_profile_analysis/._syn3-015.txt
- c_elegans_synaptic_profile_analysis/syn2-038.txt
- __MACOSX/c_elegans_synaptic_profile_analysis/._syn2-038.txt
- c_elegans_synaptic_profile_analysis/syn3-017.txt
- __MACOSX/c_elegans_synaptic_profile_analysis/._syn3-017.txt
- c_elegans_synaptic_profile_analysis/syn3-016.txt
- __MACOSX/c_elegans_synaptic_profile_analysis/._syn3-016.txt
- c_elegans_synaptic_profile_analysis/syn1-028.txt
- __MACOSX/c_elegans_synaptic_profile_analysis/._syn1-028.txt
- c_elegans_synaptic_profile_analysis/syn1-029.txt
- __MACOSX/c_elegans_synaptic_profile_analysis/._syn1-029.txt
- c_elegans_synaptic_profile_analysis/syn4-037.txt
- __MACOSX/c_elegans_synaptic_profile_analysis/._syn4-037.txt
- c_elegans_synaptic_profile_analysis/syn4-036.txt
- __MACOSX/c_elegans_synaptic_profile_analysis/._syn4-036.txt
- c_elegans_synaptic_profile_analysis/syn5-018.txt
- __MACOSX/c_elegans_synaptic_profile_analysis/._syn5-018.txt
- c_elegans_synaptic_profile_analysis/syn4-035.txt
- __MACOSX/c_elegans_synaptic_profile_analysis/._syn4-035.txt
- c_elegans_synaptic_profile_analysis/syn2-041.txt
- __MACOSX/c_elegans_synaptic_profile_analysis/._syn2-041.txt
- c_elegans_synaptic_profile_analysis/syn5-015.txt
- __MACOSX/c_elegans_synaptic_profile_analysis/._syn5-015.txt
- c_elegans_synaptic_profile_analysis/syn2-040.txt
- __MACOSX/c_elegans_synaptic_profile_analysis/._syn2-040.txt
- c_elegans_synaptic_profile_analysis/syn2-042.txt
- __MACOSX/c_elegans_synaptic_profile_analysis/._syn2-042.txt
- c_elegans_synaptic_profile_analysis/syn5-016.txt
- __MACOSX/c_elegans_synaptic_profile_analysis/._syn5-016.txt
- c_elegans_synaptic_profile_analysis/syn5-017.txt
- __MACOSX/c_elegans_synaptic_profile_analysis/._syn5-017.txt
- c_elegans_synaptic_profile_analysis/syn1-027.txt
- __MACOSX/c_elegans_synaptic_profile_analysis/._syn1-027.txt
- c_elegans_synaptic_profile_analysis/syn1-033.txt
- __MACOSX/c_elegans_synaptic_profile_analysis/._syn1-033.txt
- c_elegans_synaptic_profile_analysis/syn1-032.txt
- __MACOSX/c_elegans_synaptic_profile_analysis/._syn1-032.txt
- c_elegans_synaptic_profile_analysis/syn1-026.txt
- __MACOSX/c_elegans_synaptic_profile_analysis/._syn1-026.txt
- c_elegans_synaptic_profile_analysis/c_elegans_synaptic_profile_analysis.mat
- __MACOSX/c_elegans_synaptic_profile_analysis/._c_elegans_synaptic_profile_analysis.mat
- c_elegans_synaptic_profile_analysis/syn1-030.txt
- __MACOSX/c_elegans_synaptic_profile_analysis/._syn1-030.txt
- c_elegans_synaptic_profile_analysis/syn1-031.txt
- __MACOSX/c_elegans_synaptic_profile_analysis/._syn1-031.txt
- c_elegans_synaptic_profile_analysis/syn2-037.txt
- __MACOSX/c_elegans_synaptic_profile_analysis/._syn2-037.txt
- c_elegans_synaptic_profile_analysis/syn3-018.txt
- __MACOSX/c_elegans_synaptic_profile_analysis/._syn3-018.txt
